# Supplementary material for: Comprehensive benchmarking of Markov chain Monte Carlo methods for dynamical systems
Source: BMC Syst Biol. 2017 Jun 24;11:63. doi: 10.1186/s12918-017-0433-1 (PMC5482939; doi:10.1186/s12918-017-0433-1)
Supplement: Supplementary file 2 — Supplementary Code. Containing a standalone implementation of methods, benchmark problems, data sets and analysis tools used in this study. (ZIP 6953 kb) [file 12918_2017_433_MOESM2_ESM.zip]

Archive with 2,196 entries (2,076 files):
- BenchmarkProblems/M1a_data.mat
- BenchmarkProblems/M1b_data.mat
- BenchmarkProblems/M2_data.mat
- BenchmarkProblems/M3_data.mat
- BenchmarkProblems/M4_data.mat
- BenchmarkProblems/M5_data.mat
- BenchmarkProblems/M6_data.mat
- BenchmarkProblems/ODE_M2.m
- BenchmarkProblems/ODE_M4.m
- BenchmarkProblems/ODE_M5.m
- BenchmarkProblems/ODE_M6.m
- BenchmarkProblems/simulate_M1a.m
- BenchmarkProblems/simulate_M1b.m
- BenchmarkProblems/simulate_M3.m
- DRAMToolbox/dramcode/
- DRAMToolbox/dramcode/ABfun.m
- DRAMToolbox/dramcode/ABjac.m
- DRAMToolbox/dramcode/ABprior.m
- DRAMToolbox/dramcode/ABrun.m
- DRAMToolbox/dramcode/ABss.m
- DRAMToolbox/dramcode/bananafun.m
- DRAMToolbox/dramcode/bananatest.m
- DRAMToolbox/dramcode/dramrun.m
- DRAMToolbox/dramcode/normaltest.m
- DRAMToolbox/dramcode/Readme.txt
- DRAMToolbox/dramcode/utils/
- DRAMToolbox/dramcode/utils/chiqf_m.m
- DRAMToolbox/dramcode/utils/cov2cor.m
- DRAMToolbox/dramcode/utils/covcond.m
- DRAMToolbox/dramcode/utils/covupd.m
- DRAMToolbox/dramcode/utils/ellipse.m
- DRAMToolbox/dramcode/utils/gammaqf_m.m
- DRAMToolbox/dramcode/utils/gammar_mt.m
- DRAMToolbox/dramcode/utils/hline.m
- DRAMToolbox/dramcode/utils/iact.m
- DRAMToolbox/dramcode/utils/jacob.m
- DRAMToolbox/dramcode/utils/mahalanobis.m
- DRAMToolbox/dramcode/utils/mcmcplot.m
- DRAMToolbox/dramcode/utils/pairs.m
- DRAMToolbox/dramcode/utils/xyplot.m
- DRAMToolbox/mcmcexamples/
- DRAMToolbox/mcmcexamples/algaedata.mat
- DRAMToolbox/mcmcexamples/algaeex.m
- DRAMToolbox/mcmcexamples/algaefun.m
- DRAMToolbox/mcmcexamples/algaess.m
- DRAMToolbox/mcmcexamples/algaesys.m
- DRAMToolbox/mcmcexamples/bananaex.m
- DRAMToolbox/mcmcexamples/beetleex.m
- DRAMToolbox/mcmcexamples/beetless.m
- DRAMToolbox/mcmcexamples/boxoex.m
- DRAMToolbox/mcmcexamples/boxoM.m
- DRAMToolbox/mcmcexamples/boxoODe.m
- DRAMToolbox/mcmcexamples/boxoSS.m
- DRAMToolbox/mcmcexamples/himmelex.m
- DRAMToolbox/mcmcexamples/himmelode.m
- DRAMToolbox/mcmcexamples/himmelss.m
- DRAMToolbox/mcmcexamples/monodex.m
- DRAMToolbox/mcmcexamples/normalex.m
- DRAMToolbox/mcmcexamples/Readme.txt
- DRAMToolbox/mcmcstat/
- DRAMToolbox/mcmcstat/acf.m
- DRAMToolbox/mcmcstat/addbin.m
- DRAMToolbox/mcmcstat/arimagen.m
- DRAMToolbox/mcmcstat/betabinpf.m
- DRAMToolbox/mcmcstat/betabinr.m
- DRAMToolbox/mcmcstat/betadf.m
- DRAMToolbox/mcmcstat/betapf.m
- DRAMToolbox/mcmcstat/betaqf.m
- DRAMToolbox/mcmcstat/betar.m
- DRAMToolbox/mcmcstat/bindf.m
- DRAMToolbox/mcmcstat/binom.m
- DRAMToolbox/mcmcstat/binpf.m
- DRAMToolbox/mcmcstat/binr.m
- DRAMToolbox/mcmcstat/bisect.m
- DRAMToolbox/mcmcstat/bmstd.m
- DRAMToolbox/mcmcstat/bootstrap.m
- DRAMToolbox/mcmcstat/boxplot.m
- DRAMToolbox/mcmcstat/cauchydf.m
- DRAMToolbox/mcmcstat/cauchypf.m
- DRAMToolbox/mcmcstat/cauchyqf.m
- DRAMToolbox/mcmcstat/cauchyr.m
- DRAMToolbox/mcmcstat/chainstats.m
- DRAMToolbox/mcmcstat/chidf.m
- DRAMToolbox/mcmcstat/chipf.m
- DRAMToolbox/mcmcstat/chiqf.m
- DRAMToolbox/mcmcstat/chir.m
- DRAMToolbox/mcmcstat/Contents.m
- DRAMToolbox/mcmcstat/cov2cor.m
- DRAMToolbox/mcmcstat/covcond.m
- DRAMToolbox/mcmcstat/covupd.m
- DRAMToolbox/mcmcstat/cramerdf.m
- DRAMToolbox/mcmcstat/cusum.m
- DRAMToolbox/mcmcstat/datamerge.m
- DRAMToolbox/mcmcstat/demean.m
- DRAMToolbox/mcmcstat/density.m
- DRAMToolbox/mcmcstat/density2d.m
- DRAMToolbox/mcmcstat/dexpdf.m
- DRAMToolbox/mcmcstat/dexppf.m
- DRAMToolbox/mcmcstat/dexpr.m
- DRAMToolbox/mcmcstat/elapsed.m
- DRAMToolbox/mcmcstat/ellipse.m
- DRAMToolbox/mcmcstat/epsfile.m
- DRAMToolbox/mcmcstat/fdf.m
- DRAMToolbox/mcmcstat/fillxx.m
- DRAMToolbox/mcmcstat/fillyy.m
- DRAMToolbox/mcmcstat/fpf.m
- DRAMToolbox/mcmcstat/fqf.m
- DRAMToolbox/mcmcstat/fr.m
- DRAMToolbox/mcmcstat/gammadf.m
- DRAMToolbox/mcmcstat/gammapf.m
- DRAMToolbox/mcmcstat/gammaqf.m
- DRAMToolbox/mcmcstat/gammar.m
- DRAMToolbox/mcmcstat/geweke.m
- DRAMToolbox/mcmcstat/gewekeplot.m
- DRAMToolbox/mcmcstat/hist2d.m
- DRAMToolbox/mcmcstat/histp.m
- DRAMToolbox/mcmcstat/hline.m
- DRAMToolbox/mcmcstat/hwdiag.m
- DRAMToolbox/mcmcstat/hyperpriorupdate.m
- DRAMToolbox/mcmcstat/iact.m
- DRAMToolbox/mcmcstat/invbetainc.m
- DRAMToolbox/mcmcstat/invchi1pf.m
- DRAMToolbox/mcmcstat/invchi1r.m
- DRAMToolbox/mcmcstat/invchipf.m
- DRAMToolbox/mcmcstat/invchir.m
- DRAMToolbox/mcmcstat/iqrange.m
- DRAMToolbox/mcmcstat/jacob.m
- DRAMToolbox/mcmcstat/logidf.m
- DRAMToolbox/mcmcstat/logipf.m
- DRAMToolbox/mcmcstat/logir.m
- DRAMToolbox/mcmcstat/lognordf.m
- DRAMToolbox/mcmcstat/lognorpf.m
- DRAMToolbox/mcmcstat/lognorqf.m
- DRAMToolbox/mcmcstat/lognorr.m
- DRAMToolbox/mcmcstat/lsqlevmar.m
- DRAMToolbox/mcmcstat/mad.m
- DRAMToolbox/mcmcstat/mahalanobis.m
- DRAMToolbox/mcmcstat/mcmcplot.m
- DRAMToolbox/mcmcstat/mcmcpred.m
- DRAMToolbox/mcmcstat/mcmcpredplot.m
- DRAMToolbox/mcmcstat/mcmcrun.m
- DRAMToolbox/mcmcstat/mcmcssfun.m
- DRAMToolbox/mcmcstat/means.m
- DRAMToolbox/mcmcstat/mpsrf.m
- DRAMToolbox/mcmcstat/mvnorr.m
- DRAMToolbox/mcmcstat/negbindf.m
- DRAMToolbox/mcmcstat/negbinpf.m
- DRAMToolbox/mcmcstat/negbinr.m
- DRAMToolbox/mcmcstat/nordf.m
- DRAMToolbox/mcmcstat/norpf.m
- DRAMToolbox/mcmcstat/norqf.m
- DRAMToolbox/mcmcstat/norr.m
- DRAMToolbox/mcmcstat/openparstruct.m
- DRAMToolbox/mcmcstat/pairs.m
- DRAMToolbox/mcmcstat/panellims.m
- DRAMToolbox/mcmcstat/plims.m
- DRAMToolbox/mcmcstat/plims2d.m
- DRAMToolbox/mcmcstat/poipf.m
- DRAMToolbox/mcmcstat/poir.m
- DRAMToolbox/mcmcstat/private/
- DRAMToolbox/mcmcstat/private/checkoptions.m
- DRAMToolbox/mcmcstat/private/getN.m
- DRAMToolbox/mcmcstat/private/getnbatch.m
- DRAMToolbox/mcmcstat/private/getpar.m
- DRAMToolbox/mcmcstat/private/mcmcopttarget.m
- DRAMToolbox/mcmcstat/psrf.m
- DRAMToolbox/mcmcstat/psrfplot.m
- DRAMToolbox/mcmcstat/qqnor.m
- DRAMToolbox/mcmcstat/qqplot.m
- DRAMToolbox/mcmcstat/range.m
- DRAMToolbox/mcmcstat/readbin.m
- DRAMToolbox/mcmcstat/Readme.txt
- DRAMToolbox/mcmcstat/removepoints.m
- DRAMToolbox/mcmcstat/res2par.m
- DRAMToolbox/mcmcstat/rldiag.m
- DRAMToolbox/mcmcstat/savebin.m
- DRAMToolbox/mcmcstat/showparams.m
- DRAMToolbox/mcmcstat/smooth2d.m
- DRAMToolbox/mcmcstat/spectrum.m
- DRAMToolbox/mcmcstat/spectrum0.m
- DRAMToolbox/mcmcstat/tdf.m
- DRAMToolbox/mcmcstat/tpf.m
- DRAMToolbox/mcmcstat/tqf.m
- DRAMToolbox/mcmcstat/tr.m
- DRAMToolbox/mcmcstat/xyplot.m
- PESTOToolbox/collectResults.m
- PESTOToolbox/GelmanRubinstat.m
- PESTOToolbox/getEllipse.m
- PESTOToolbox/getMultiStarts.m
- PESTOToolbox/getParameterConfidenceIntervals.m
- PESTOToolbox/getParameterProfiles.m
- PESTOToolbox/getParameterSamples.m
- PESTOToolbox/getPropertyConfidenceIntervals.m
- PESTOToolbox/getPropertyMultiStarts.m
- PESTOToolbox/getPropertyProfiles.m
- PESTOToolbox/getPropertySamples.m
- PESTOToolbox/kde_simple.m
- PESTOToolbox/logmvnpdf.m
- PESTOToolbox/plotMCMCdiagnosis.m
- PESTOToolbox/plotMultiStarts.m
- PESTOToolbox/plotParameterProfiles.m
- PESTOToolbox/plotParameterSamples.m
- PESTOToolbox/plotParameterUncertainty.m
- PESTOToolbox/plotPropertyMultiStarts.m
- PESTOToolbox/plotPropertyProfiles.m
- PESTOToolbox/plotPropertySamples.m
- PESTOToolbox/plotPropertyUncertainty.m
- PESTOToolbox/setdefault.m
- PESTOToolbox/sortMultiStarts.m
- PESTOToolbox/testGradient.m
- PESTOToolbox/updateCovariance.m
- PESTOToolbox/updateStatistics.m
- PESTOToolbox/xticklabel_rotate.m
- costFktExample.m
- example_1_MSandRND_AM_in_M4.m
- example_2_AMandPT_in_M1b.m
- MIT_LICENSE.txt
- README.txt
- AMICIToolbox/.gitignore
- AMICIToolbox/@amidata/
- AMICIToolbox/@amidata/amidata.m
- AMICIToolbox/@amievent/
- AMICIToolbox/@amievent/amievent.m
- AMICIToolbox/@amievent/setHflag.m
- AMICIToolbox/@amifun/
- AMICIToolbox/@amifun/amifun.m
- AMICIToolbox/@amifun/gccode.m
- AMICIToolbox/@amifun/getArgs.m
- AMICIToolbox/@amifun/getCVar.m
- AMICIToolbox/@amifun/getDeps.m
- AMICIToolbox/@amifun/getFArgs.m
- AMICIToolbox/@amifun/getNVecs.m
- AMICIToolbox/@amifun/getSensiFlag.m
- AMICIToolbox/@amifun/getSyms.m
- AMICIToolbox/@amifun/printLocalVars.m
- AMICIToolbox/@amifun/writeCcode.m
- AMICIToolbox/@amifun/writeCcode_sensi.m
- AMICIToolbox/@amifun/writeMcode.m
- AMICIToolbox/@amimodel/
- AMICIToolbox/@amimodel/amimodel.m
- AMICIToolbox/@amimodel/augmento2.m
- AMICIToolbox/@amimodel/augmento2vec.m
- AMICIToolbox/@amimodel/checkDeps.m
- AMICIToolbox/@amimodel/compileC.m
- AMICIToolbox/@amimodel/generateC.m
- AMICIToolbox/@amimodel/generateM.m
- AMICIToolbox/@amimodel/getFun.m
- AMICIToolbox/@amimodel/loadOldHashes.m
- AMICIToolbox/@amimodel/makeEvents.m
- AMICIToolbox/@amimodel/makeSyms.m
- AMICIToolbox/@amimodel/parseModel.m
- AMICIToolbox/@amioption/
- AMICIToolbox/@amioption/amioption.m
- AMICIToolbox/@amised/
- AMICIToolbox/@amised/amised.m
- AMICIToolbox/@optsym/
- AMICIToolbox/@optsym/optsym.m
- AMICIToolbox/@SBMLode/
- AMICIToolbox/@SBMLode/importSBML.m
- AMICIToolbox/@SBMLode/SBMLode.m
- AMICIToolbox/@SBMLode/writeAMICI.m
- AMICIToolbox/AMICI_guide.pdf
- AMICIToolbox/AMICI2D2D.m
- AMICIToolbox/amiwrap.c
- AMICIToolbox/amiwrap.m
- AMICIToolbox/amiwrapo2.c
- AMICIToolbox/auxiliary/
- AMICIToolbox/auxiliary/am_setdefault.m
- AMICIToolbox/auxiliary/ami_mfun.m
- AMICIToolbox/auxiliary/amiActivateDebugMode.m
- AMICIToolbox/auxiliary/CalcMD5/
- AMICIToolbox/auxiliary/CalcMD5/CalcMD5.c
- AMICIToolbox/auxiliary/CalcMD5/CalcMD5.m
- AMICIToolbox/auxiliary/CalcMD5/CalcMD5.mexw64
- AMICIToolbox/auxiliary/CalcMD5/license.txt
- AMICIToolbox/auxiliary/CalcMD5/TestCalcMD5.m
- AMICIToolbox/auxiliary/computeBracketLevel.m
- AMICIToolbox/auxiliary/struct2xml/
- AMICIToolbox/auxiliary/struct2xml/license.txt
- AMICIToolbox/auxiliary/struct2xml/struct2xml.m
- AMICIToolbox/auxiliary/xml2struct/
- AMICIToolbox/auxiliary/xml2struct/license.txt
- AMICIToolbox/auxiliary/xml2struct/xml2struct.m
- AMICIToolbox/examples/
- AMICIToolbox/examples/amiExamples.m
- AMICIToolbox/examples/example_7/
- AMICIToolbox/examples/example_7/example_model_7.m
- AMICIToolbox/examples/example_7/example_model_7_syms.m
- AMICIToolbox/examples/example_7/simulate_model_example_7.m
- AMICIToolbox/examples/example_8/
- AMICIToolbox/examples/example_8/example_model_8.m
- AMICIToolbox/examples/example_8/example_model_8_syms.m
- AMICIToolbox/examples/example_8/simulate_model_example_8.m
- AMICIToolbox/examples/example_adjoint/
- AMICIToolbox/examples/example_adjoint/example_adjoint.m
- AMICIToolbox/examples/example_adjoint/html/
- AMICIToolbox/examples/example_adjoint/html/example_adjoint.html
- AMICIToolbox/examples/example_adjoint/html/example_adjoint.png
- AMICIToolbox/examples/example_adjoint/html/example_adjoint.tex
- AMICIToolbox/examples/example_adjoint/html/example_adjoint_01.png
[truncated: 1,896 more entries]
