# Supplementary material for: Comprehensive benchmarking of Markov chain Monte Carlo methods for dynamical systems
Source: BMC Syst Biol. 2017 Jun 24;11:63. doi: 10.1186/s12918-017-0433-1 (PMC5482939; doi:10.1186/s12918-017-0433-1)
Supplement: Supplementary file 2 — Supplementary Code. Containing a standalone implementation of methods, benchmark problems, data sets and analysis tools used in this study. (ZIP 6953 kb) [file 12918_2017_433_MOESM2_ESM.zip › BenchmarkProblems/ODE_M2.m]

% Compile this with AMICI from http://icb-dcm.github.io/AMICI/ 
% to get a simulate_ODE_M2 file which can be
% executed in MATLAB and runs C-Code for ODE integration.
%
% Written by Benjamin Ballnus (2016)

function model = ODE_M2()

% STATES

syms X1 X2
x = [X1,X2];

% PARAMETERS

syms p1 p2 p3 p4 p5 p6
p = [p1,p2,p3,p4,p5,p6];

% SYSTEM EQUATIONS

xdot = sym(zeros(size(x)));

xdot(1) = 2 * p1 * X2 - p2 * X1^2 - p3 * X1 * X2 - p4 * X1;
xdot(2) = -p1 * X2 + p2 * X1^2;

% INITIAL CONDITIONS

x0 = sym(zeros(size(x)));

x0(1) = p5;
x0(2) = p6;

% OBSERVABLES

y = x;

% SYSTEM STRUCT

model.sym.x = x;
model.sym.xdot = xdot;
model.sym.p = p;
model.sym.k = [];
model.sym.x0 = x0;
model.sym.y = y;
                                         
