# Supplementary material for: Comprehensive benchmarking of Markov chain Monte Carlo methods for dynamical systems
Source: BMC Syst Biol. 2017 Jun 24;11:63. doi: 10.1186/s12918-017-0433-1 (PMC5482939; doi:10.1186/s12918-017-0433-1)
Supplement: Supplementary file 2 — Supplementary Code. Containing a standalone implementation of methods, benchmark problems, data sets and analysis tools used in this study. (ZIP 6953 kb) [file 12918_2017_433_MOESM2_ESM.zip › BenchmarkProblems/ODE_M4.m]

% Compile this with AMICI from http://icb-dcm.github.io/AMICI/ 
% to get a simulate_ODE_M4 file which can be
% executed in MATLAB and runs C-Code for ODE integration.
%
% Written by Benjamin Ballnus (2016)

function model = ODE_M4()
             
% CVODES OPTIONS
model.param = 'lin';

% STATES
syms X1 X2 X3
model.sym.x = [X1,X2,X3];

% PARAMETERS
syms p1 p2 p3 p4 p5 p6 p7 p8
model.sym.p = [p1,p2,p3,p4,p5,p6,p7,p8];

% CONSTANTS
model.sym.k = [];

% SYSTEM EQUATIONS
syms t
model.sym.xdot = sym(zeros(size(model.sym.x)));

model.sym.xdot(1) = ( p1 - p4 ) * X1 - p2 * X1 * X2;
model.sym.xdot(2) = - p3 * X2 + p5 * X3;
model.sym.xdot(3) = p4 * X1 - p5 * X3;

% INITIAL CONDITIONS
model.sym.x0 = sym(zeros(size(model.sym.x)));

model.sym.x0(1) = p6;
model.sym.x0(2) = p7;
model.sym.x0(3) = p8;

% OBSERVABLES
model.sym.y = model.sym.x;


                                         
