# Supplementary material for: Comprehensive benchmarking of Markov chain Monte Carlo methods for dynamical systems
Source: BMC Syst Biol. 2017 Jun 24;11:63. doi: 10.1186/s12918-017-0433-1 (PMC5482939; doi:10.1186/s12918-017-0433-1)
Supplement: Supplementary file 2 — Supplementary Code. Containing a standalone implementation of methods, benchmark problems, data sets and analysis tools used in this study. (ZIP 6953 kb) [file 12918_2017_433_MOESM2_ESM.zip › BenchmarkProblems/simulate_M1b.m]

% Run this file for ODE integration of (M1b). For this system the
% analytical solution is known.
%
% Written by Benjamin Ballnus (2016)

function varargout = simulate_M1b(t,theta,varargin)

if nargout == 4
   % Simulation
   if (abs(theta(3)-theta(4)) < 1e-8)
      X = (t-theta(1)).*exp(-theta(3)*(t-theta(1))) .* (t>theta(1));
      Y = X;
   else
      X = theta(2)*(exp( -theta(3)*(t-theta(1)).*(t>theta(1))) ...
         - exp(-theta(4)*(t-theta(1)).*(t>theta(1)))) ...
         /(theta(4)-theta(3)).*(t>theta(1));
      Y = X;
   end
   varargout{1} = 0;
   varargout{2} = t;
   varargout{3} = X;
   varargout{4} = Y;
elseif nargout == 6
   % Simulation
   if (abs(theta(3)-theta(4)) < 1e-8)
      X = (t-theta(1)).*exp(-theta(3)*(t-theta(1))) .* (t>theta(1));
      
      SX(:,1,1) = theta(2) * ( exp(-theta(3)*(t-theta(1))) - ...
         theta(3)*(t-theta(1)).*exp(-theta(3)*(t-theta(1)))  ) ...
         .* (t>theta(1));
      SX(:,1,2) = -(t-theta(1)).*exp(-theta(3)*(t-theta(1))) .* (t>theta(1));
      SX(:,1,3) = theta(2) * (t-theta(1)).^2 .* exp( -theta(3)*(t-theta(1)) ) .* (t>theta(1));
      SX(:,1,4) = theta(2) * (t-theta(1)).^2 .* exp( -theta(4)*(t-theta(1)) ) .* (t>theta(1));
      
   else
      X = theta(2)*(exp( -theta(3)*(t-theta(1)).*(t>theta(1))) ...
         - exp(-theta(4)*(t-theta(1)).*(t>theta(1)))) ...
         /(theta(4)-theta(3)).*(t>theta(1));     
      
      SX(:,1,1) = theta(2)*(theta(3)*exp( -theta(3)*(t-theta(1)).*(t>theta(1))) ...
         - theta(4)*exp(-theta(4)*(t-theta(1)).*(t>theta(1)))) ...
         /(theta(4)-theta(3)).*(t>theta(1));      
      SX(:,1,2) = (exp( -theta(3)*(t-theta(1)).*(t>theta(1))) ...
         - exp(-theta(4)*(t-theta(1)).*(t>theta(1)))) ...
         /(theta(4)-theta(3)).*(t>theta(1));
      SX(:,1,3) = theta(2)*( (t-theta(1)).* exp( -theta(3)*(t-theta(1)).*(t>theta(1)))) ...
         /(theta(4)-theta(3)).*(t>theta(1)) + ...
          theta(2)*(exp( -theta(3)*(t-theta(1)).*(t>theta(1))) ...
         + exp(-theta(4)*(t-theta(1)).*(t>theta(1)))) ...
         /(theta(4)-theta(3)).^2 .*(t>theta(1));
      SX(:,1,4) = theta(2)*( - (t-theta(1)) .* exp( -theta(4)*(t-theta(1)).*(t>theta(1)))) ...
         /(theta(4)-theta(3)).*(t>theta(1)) - ...
          theta(2)*(exp( -theta(3)*(t-theta(1)).*(t>theta(1))) ...
         + exp(-theta(4)*(t-theta(1)).*(t>theta(1)))) ...
         /(theta(4)-theta(3)).^2 .*(t>theta(1));
      
   end
   
   Y = X;
   SY = SX(:,1,:);
   varargout{1} = 0;
   varargout{2} = t;
   varargout{3} = X;
   varargout{4} = Y;
   varargout{5} = SX;
   varargout{6} = SY;
else
   disp('something went wrong with mRNA file!');
   error('something went wrong with mRNA file!');
end
end
