# Supplementary material for: Comprehensive benchmarking of Markov chain Monte Carlo methods for dynamical systems
Source: BMC Syst Biol. 2017 Jun 24;11:63. doi: 10.1186/s12918-017-0433-1 (PMC5482939; doi:10.1186/s12918-017-0433-1)
Supplement: Supplementary file 2 — Supplementary Code. Containing a standalone implementation of methods, benchmark problems, data sets and analysis tools used in this study. (ZIP 6953 kb) [file 12918_2017_433_MOESM2_ESM.zip › BenchmarkProblems/simulate_M3.m]

% Run this file for ODE integration of (M3). For this system the
% analytical solution is known.
%
% Written by Benjamin Ballnus (2016)

function varargout = simulate_M3(t,theta,varargin)

  if nargout == 4
      % Simulation
      X = theta(1) * (1-exp(-theta(2) * t));
      Y = X;
      varargout{1} = 0;
      varargout{2} = t;
      varargout{3} = X';
      varargout{4} = Y';
  elseif nargout == 6
      % Simulation
      X = theta(1) * (1-exp(-theta(2) * t));
      SX(:,:,1) = (1-exp(-theta(2) * t))';
      SX(:,:,2) = (theta(1) * exp(-theta(2) * t) .* t)';

      Y = X;
      SY = SX;
      varargout{1} = 0;
      varargout{2} = t;
      varargout{3} = X';
      varargout{4} = Y';
      varargout{5} = SX;
      varargout{6} = SY;      
  else
    error('something went wrong with ODE file!');
  end
end
