# Supplementary material for: Comprehensive benchmarking of Markov chain Monte Carlo methods for dynamical systems
Source: BMC Syst Biol. 2017 Jun 24;11:63. doi: 10.1186/s12918-017-0433-1 (PMC5482939; doi:10.1186/s12918-017-0433-1)
Supplement: Supplementary file 2 — Supplementary Code. Containing a standalone implementation of methods, benchmark problems, data sets and analysis tools used in this study. (ZIP 6953 kb) [file 12918_2017_433_MOESM2_ESM.zip › DRAMToolbox/dramcode/ABfun.m]

function y=ABfun(x,b)
% model function for "A<->B" example

k1 = b(1);
k2 = b(2);

A0 = 1;
B0 = 0;

kk = k2/(k1+k2);

y = kk + (A0-kk).*exp(-(k1+k2).*x);
