# Supplementary material for: Comprehensive benchmarking of Markov chain Monte Carlo methods for dynamical systems
Source: BMC Syst Biol. 2017 Jun 24;11:63. doi: 10.1186/s12918-017-0433-1 (PMC5482939; doi:10.1186/s12918-017-0433-1)
Supplement: Supplementary file 2 — Supplementary Code. Containing a standalone implementation of methods, benchmark problems, data sets and analysis tools used in this study. (ZIP 6953 kb) [file 12918_2017_433_MOESM2_ESM.zip › DRAMToolbox/dramcode/ABjac.m]

function y=ABjac(x,k)
% Jacobian for "A<->B" example

% calculated by Maple
A0 = 1;

j1 = -k(2) ./ (k(1) + k(2))^2 + k(2) ./ ...
     (k(1) + k(2))^2 .* exp(-(k(1)+k(2)).*x) ...
     - (A0-k(2)./(k(1) + k(2))).*x.*exp(-(k(1)+k(2)).*x);
j2 = 1 ./ (k(1)+k(2))-k(2)/(k(1)+k(2))^2 ...
     + (-1/(k(1)+k(2))+k(2)/(k(1)+k(2))^2) ...
     .*exp(-(k(1)+k(2)).*x)-(A0-k(2)/(k(1)+k(2))).*x.*exp(-(k(1)+k(2))*x);

y = [j1(:),j2(:)];
