# Supplementary material for: Comprehensive benchmarking of Markov chain Monte Carlo methods for dynamical systems
Source: BMC Syst Biol. 2017 Jun 24;11:63. doi: 10.1186/s12918-017-0433-1 (PMC5482939; doi:10.1186/s12918-017-0433-1)
Supplement: Supplementary file 2 — Supplementary Code. Containing a standalone implementation of methods, benchmark problems, data sets and analysis tools used in this study. (ZIP 6953 kb) [file 12918_2017_433_MOESM2_ESM.zip › DRAMToolbox/dramcode/ABss.m]

function y=ABss(x,data)
% evaluate the sum of squares
% test case "A<->B"

global SS_count
SS_count = SS_count+1;

tdata = data.tdata;
ydata = data.ydata;

s = ABfun(tdata,x);
y = sum((ydata-s).^2);
