# Supplementary material for: Comprehensive benchmarking of Markov chain Monte Carlo methods for dynamical systems
Source: BMC Syst Biol. 2017 Jun 24;11:63. doi: 10.1186/s12918-017-0433-1 (PMC5482939; doi:10.1186/s12918-017-0433-1)
Supplement: Supplementary file 2 — Supplementary Code. Containing a standalone implementation of methods, benchmark problems, data sets and analysis tools used in this study. (ZIP 6953 kb) [file 12918_2017_433_MOESM2_ESM.zip › DRAMToolbox/dramcode/bananafun.m]

function y=bananafun(x,ab,inverse)
%BANANAFUN banana shaped function
if nargin<3; inverse=0;end
a = ab(1); b = ab(2); % parameters
y = x;
if inverse
  y(:,1) = x(:,1)./a;
  y(:,2) = x(:,2).*a + a.*b.*(x(:,1).^2 + a^2);
else
  y(:,1) = a.*x(:,1);
  y(:,2) = x(:,2)./a - b.*(y(:,1).^2 + a^2);
end
