# Supplementary material for: Comprehensive benchmarking of Markov chain Monte Carlo methods for dynamical systems
Source: BMC Syst Biol. 2017 Jun 24;11:63. doi: 10.1186/s12918-017-0433-1 (PMC5482939; doi:10.1186/s12918-017-0433-1)
Supplement: Supplementary file 2 — Supplementary Code. Containing a standalone implementation of methods, benchmark problems, data sets and analysis tools used in this study. (ZIP 6953 kb) [file 12918_2017_433_MOESM2_ESM.zip › DRAMToolbox/dramcode/bananatest.m]

% Test DRAM/MCMC with a banana shaped distribution

addpath([pwd,filesep,'utils']);

% run all the methods
methods = {'mh','am', 'dr', 'dram'};
for mi=1:4
  
  method = methods{mi};

  nsimu = 1000;
                                                          
  switch method
   case 'mh'
    drscale  = 0;
    adaptint = 0;
   case 'dr'
    drscale  = 2;
    adaptint = 0;
   case 'am'
    drscale  = 0;
    adaptint = 10;
   case 'dram'
    drscale  = 2;
    adaptint = 10;
  end

  mu   = [0 0];         % center
  cmat = [1 0.9;0.9 1]; % target covariance
  imat = inv(cmat);

  %bpar = [1.3 1.5]; % "bananity" of the target, see bananafun.m
  bpar = [1 1]; % "bananity" of the target, see bananafun.m
  % "sum-of-squares" function as inline function
  bananass = inline('bananafun(x-d.mu,d.bpar,1)*d.imat*bananafun(x-d.mu,d.bpar,1)''','x','d');

  % create input arguments for the dramrun function
  clear model params options

  model.ssfun    = bananass;

  params.par0    = mu; % initial value

  data = struct('mu',mu,'imat',imat,'bpar',bpar);   

  options.nsimu    = nsimu;
  options.adaptint = adaptint;
  options.drscale  = drscale;
  options.qcov     = eye(2)*5; % initial covariance 

  [results,chain] = dramrun(model,data,params,options);
  
  figure(1);subplot(2,2,mi);%clf
  plot(chain(:,1),chain(:,2),'.','MarkerSize',6);
 
  %%
  %% Plot 50% and 95% contours
  %%
  c50=1.3863; % critical values from chisq(2) distribution
  c95=5.9915;
  hold on
  [xe,ye]=ellipse(mu,c50*cmat);
  xyplot(bananafun([xe,ye],bpar,0),'k-','LineWidth',1.5)
  [xe,ye]=ellipse(mu,c95*cmat);
  xyplot(bananafun([xe,ye],bpar,0),'k-','LineWidth',1.5)
  hold off

  %%% count points inside prob. regions
  d = mahalanobis(bananafun(chain,bpar,1),mu,imat,1);
  cc50 = sum(d<c50)/options.nsimu;
  cc95 = sum(d<c95)/options.nsimu;

  %%% chain mean and covariance matrix
  cmean = mean(bananafun(chain,bpar,1));
  ccov  = cov(bananafun(chain,bpar,1));

  title(sprintf('%s: %3.1f%% < c50,  %3.1f%% < c95',upper(method),cc50*100,cc95*100))
  xlabel('\theta_1'); ylabel('\theta_2');

  axis([-3 3 -10 1]); % fix the axis to comparable between runs

  % add integrated autocorrelation time
  text(-1,-8,sprintf('\\tau = %4.1f',mean(iact(chain))));
  
  %pngfile(sprintf('banana1%s.png',method));

  figure(2); clf
  subplot(2,1,1); plot(chain(:,1),'.')
  subplot(2,1,2); plot(chain(:,2),'.')

  %pngfile(sprintf('bananae%s.png',method));

end
