# Supplementary material for: Comprehensive benchmarking of Markov chain Monte Carlo methods for dynamical systems
Source: BMC Syst Biol. 2017 Jun 24;11:63. doi: 10.1186/s12918-017-0433-1 (PMC5482939; doi:10.1186/s12918-017-0433-1)
Supplement: Supplementary file 2 — Supplementary Code. Containing a standalone implementation of methods, benchmark problems, data sets and analysis tools used in this study. (ZIP 6953 kb) [file 12918_2017_433_MOESM2_ESM.zip › DRAMToolbox/dramcode/utils/cov2cor.m]

function y=cov2cor(x)
%COV2COR  truns covariance matrix into a correlation matrix

% $Revision: 1.1 $  $Date: 2005/02/11 08:26:53 $

d = sqrt(diag(x));
y = x./(d*d');
