# Supplementary material for: Comprehensive benchmarking of Markov chain Monte Carlo methods for dynamical systems
Source: BMC Syst Biol. 2017 Jun 24;11:63. doi: 10.1186/s12918-017-0433-1 (PMC5482939; doi:10.1186/s12918-017-0433-1)
Supplement: Supplementary file 2 — Supplementary Code. Containing a standalone implementation of methods, benchmark problems, data sets and analysis tools used in this study. (ZIP 6953 kb) [file 12918_2017_433_MOESM2_ESM.zip › DRAMToolbox/dramcode/utils/covcond.m]

function [Sig,Lam] = covcond(c,a)
%COVCOND covariance matrix with given condition number
% [Sig,Lam] = covcond(C,A) generates covariance matrix and its
% inverse with given cond number C and first direction A.

% create orthogonal basis z, with 1 direction given by 'a'
e     = sort(1./linspace(c,1,length(a)));
a(1)  = a(1) + sign(a(1)) * norm(a);  %the Householder trick 
z     = eye(length(a)) - 2.0/norm(a)^2*a*a'; 
Sig   = z * diag(e) * z' ;              % target covariance
Lam   = z * inv(diag(e)) * z';          % and its inverse
