# Supplementary material for: Comprehensive benchmarking of Markov chain Monte Carlo methods for dynamical systems
Source: BMC Syst Biol. 2017 Jun 24;11:63. doi: 10.1186/s12918-017-0433-1 (PMC5482939; doi:10.1186/s12918-017-0433-1)
Supplement: Supplementary file 2 — Supplementary Code. Containing a standalone implementation of methods, benchmark problems, data sets and analysis tools used in this study. (ZIP 6953 kb) [file 12918_2017_433_MOESM2_ESM.zip › DRAMToolbox/dramcode/utils/gammaqf_m.m]

function y=gammaqf_m(p,a,b)
%GAMMAQF_M Gamma inverse distribution function
% GAMMAQF(p,a,b)

% Marko Laine <Marko.Laine@Helsinki.FI>
% $Revision: 1.1 $  $Date: 2006/05/03 08:17:02 $

% simple m code version using fzero to replace the previous mex-version

if p<=0, y=0; return; end
if p>=1, y=Inf; return; end
if nargin<3, b=1; end

% initial quess
if p < 0.05
  x0 = exp((gammaln(a) + log(p))/a);  
elseif p > 0.95
  x0 = -log(-p+1) + gammaln(a);
else    
  xg = sqrt(2)*erfinv(2*p-1);
  if xg < -sqrt(a)
    x0=a;
  else
    x0=sqrt(a)*xg+a;
  end
end

% zfun(0) = p, so find x0 such that zfun(x0) < 0
h = 1;
while zfun(x0,p,a,b)>=0
  x0 = x0 + h;
  h  = h*1.2;
end

% use fzero for zero
y = fzero(@zfun,[0,x0],optimset('tolx',1e-4,'display','none'),p,a,b);

function z = zfun(x,p,a,b)
% zero function for gamaqf
z = p-gammainc(x./b,a);
