# Supplementary material for: Comprehensive benchmarking of Markov chain Monte Carlo methods for dynamical systems
Source: BMC Syst Biol. 2017 Jun 24;11:63. doi: 10.1186/s12918-017-0433-1 (PMC5482939; doi:10.1186/s12918-017-0433-1)
Supplement: Supplementary file 2 — Supplementary Code. Containing a standalone implementation of methods, benchmark problems, data sets and analysis tools used in this study. (ZIP 6953 kb) [file 12918_2017_433_MOESM2_ESM.zip › DRAMToolbox/dramcode/utils/iact.m]

function [tau,m] = iact(dati)
%IACT estimates the integrated autocorrelation time
%   using Sokal's adaptive truncated periodogram estimator.

% Originally contributed by Antonietta Mira by name sokal.m

% Marko Laine <Marko.Laine@Helsinki.FI>
% $Revision: 1.1 $  $Date: 2004/08/23 12:27:48 $

if length(dati) == prod(size(dati))
  dati = dati(:);
end

[mx,nx] = size(dati);
tau = zeros(1,nx);
m   = zeros(1,nx);

x  = fft(dati);
xr = real(x);
xi = imag(x);
xr = xr.^2+xi.^2; %%%controllare questo
xr(1,:)=0;
xr=real(fft(xr));
var=xr(1,:)./length(dati)/(length(dati)-1);

for j = 1:nx
  if var(j) == 0
    continue
  end
  xr(:,j)=xr(:,j)./xr(1,j);
  sum=-1/3;
  for i=1:length(dati)
    sum=sum+xr(i,j)-1/6;
    if sum<0
      tau(j)=2*(sum+(i-1)/6);
      m(j)=i;
      break
    end
  end
end
