# Supplementary material for: Comprehensive benchmarking of Markov chain Monte Carlo methods for dynamical systems
Source: BMC Syst Biol. 2017 Jun 24;11:63. doi: 10.1186/s12918-017-0433-1 (PMC5482939; doi:10.1186/s12918-017-0433-1)
Supplement: Supplementary file 2 — Supplementary Code. Containing a standalone implementation of methods, benchmark problems, data sets and analysis tools used in this study. (ZIP 6953 kb) [file 12918_2017_433_MOESM2_ESM.zip › DRAMToolbox/dramcode/utils/xyplot.m]

function h=xyplot(xy,varargin)
%XYPLOT  Plot two first columns of a matrix

% Marko Laine <Marko.Laine@Helsinki.FI>
% $Revision: 1.3 $  $Date: 2003/05/08 18:43:01 $

if nargin>1
   hdl=plot(xy(:,1),xy(:,2),varargin{:});
else
   hdl=plot(xy(:,1),xy(:,2),'.');
end

if nargout>0
   h=hdl;
end
