# Supplementary material for: Comprehensive benchmarking of Markov chain Monte Carlo methods for dynamical systems
Source: BMC Syst Biol. 2017 Jun 24;11:63. doi: 10.1186/s12918-017-0433-1 (PMC5482939; doi:10.1186/s12918-017-0433-1)
Supplement: Supplementary file 2 — Supplementary Code. Containing a standalone implementation of methods, benchmark problems, data sets and analysis tools used in this study. (ZIP 6953 kb) [file 12918_2017_433_MOESM2_ESM.zip › DRAMToolbox/mcmcexamples/algaess.m]

function ss = algaess(theta,data)
% algae sum-of-squares function

time   = data.ydata(:,1);
ydata  = data.ydata(:,2:end);
xdata  = data.xdata;

% 3 last parameters are the initial states
y0 = theta(end-2:end);

ymodel = algaefun(time,theta,y0,xdata);
ss = sum((ymodel - ydata).^2);
