# Supplementary material for: Comprehensive benchmarking of Markov chain Monte Carlo methods for dynamical systems
Source: BMC Syst Biol. 2017 Jun 24;11:63. doi: 10.1186/s12918-017-0433-1 (PMC5482939; doi:10.1186/s12918-017-0433-1)
Supplement: Supplementary file 2 — Supplementary Code. Containing a standalone implementation of methods, benchmark problems, data sets and analysis tools used in this study. (ZIP 6953 kb) [file 12918_2017_433_MOESM2_ESM.zip › DRAMToolbox/mcmcexamples/beetless.m]

function ss = beetless(theta,data)
% Beatle mortality example binomial -2*log(likelihood) function
% -2 log(likelihood) = -2*sum( y log(p) + (n-y) log(1-p) )

dose = data(:,1);
n    = data(:,2);
y    = data(:,3);

global BEETLE_LINK

switch BEETLE_LINK
 case 1
  % fitted probability from logistic model
  p  = 1./(1+exp(theta(1) + theta(2).*dose));
 case 2
  % loglog model
  p = 1-exp(-exp(theta(1)+theta(2).*dose));
 case 3
  % probit model
  p = nordf(theta(1) + theta(2).*dose);
end

ss = -2*sum(y.*log(p) + (n-y).*log(1-p));
