# Supplementary material for: Comprehensive benchmarking of Markov chain Monte Carlo methods for dynamical systems
Source: BMC Syst Biol. 2017 Jun 24;11:63. doi: 10.1186/s12918-017-0433-1 (PMC5482939; doi:10.1186/s12918-017-0433-1)
Supplement: Supplementary file 2 — Supplementary Code. Containing a standalone implementation of methods, benchmark problems, data sets and analysis tools used in this study. (ZIP 6953 kb) [file 12918_2017_433_MOESM2_ESM.zip › DRAMToolbox/mcmcexamples/boxoM.m]

function ymod=boxoM(data,theta)
% model function for the boxo example

% starting concentrations are at the end of the parameter vector
y0 = theta(end-1:end);
% time is the first column of data.ydata
t  = data.ydata(:,1);

% if using lsode mex, save parameter vector in global variable
global lsode_data
lsode_data = theta;

if exist('lsode_mex') == 3
  % use much faster mex code for ode
  [tout,y] = lsode22('internal',t,y0);
else
  [tout,y] = ode45(@boxoODE,t,y0,[],theta);
end

ymod = y;
