# Supplementary material for: Comprehensive benchmarking of Markov chain Monte Carlo methods for dynamical systems
Source: BMC Syst Biol. 2017 Jun 24;11:63. doi: 10.1186/s12918-017-0433-1 (PMC5482939; doi:10.1186/s12918-017-0433-1)
Supplement: Supplementary file 2 — Supplementary Code. Containing a standalone implementation of methods, benchmark problems, data sets and analysis tools used in this study. (ZIP 6953 kb) [file 12918_2017_433_MOESM2_ESM.zip › DRAMToolbox/mcmcexamples/boxoSS.m]

function ss=boxoSS(theta,data,local)
% sum-of-square function for the boxo example

nbatch = length(data);
% cumulate the sum-of-squares over the data sets (batches)

ss = 0;
for i=1:nbatch
  
  th     = theta(local==0|local==i);
  tspan  = data{i}.ydata(:,1);
  ydata  = data{i}.ydata(:,2:3);
  ymodel = boxoM(data{i},th);

  ss = ss + sum((ydata - ymodel).^2);
  
end
