# Supplementary material for: Comprehensive benchmarking of Markov chain Monte Carlo methods for dynamical systems
Source: BMC Syst Biol. 2017 Jun 24;11:63. doi: 10.1186/s12918-017-0433-1 (PMC5482939; doi:10.1186/s12918-017-0433-1)
Supplement: Supplementary file 2 — Supplementary Code. Containing a standalone implementation of methods, benchmark problems, data sets and analysis tools used in this study. (ZIP 6953 kb) [file 12918_2017_433_MOESM2_ESM.zip › DRAMToolbox/mcmcexamples/himmelode.m]

function ydot = himmelode(t,y,k)
% Himmelblau 9.9 odefile
A=y(1); B=y(2); C=y(3); D=y(4);
ydot = [
    -k(1)*A*B - k(2)*A*C - k(3)*A*D;
    -k(1)*A*B;
    +k(1)*A*B - k(2)*A*C;
              + k(2)*A*C - k(3)*A*D;
                         + k(3)*A*D;
       ];
