# Supplementary material for: Comprehensive benchmarking of Markov chain Monte Carlo methods for dynamical systems
Source: BMC Syst Biol. 2017 Jun 24;11:63. doi: 10.1186/s12918-017-0433-1 (PMC5482939; doi:10.1186/s12918-017-0433-1)
Supplement: Supplementary file 2 — Supplementary Code. Containing a standalone implementation of methods, benchmark problems, data sets and analysis tools used in this study. (ZIP 6953 kb) [file 12918_2017_433_MOESM2_ESM.zip › DRAMToolbox/mcmcexamples/himmelss.m]

function ss = himmelss(k,data)
% sum-of-squares for Himmelblau 9.9

time = data.ydata(:,1);
Aobs = data.ydata(:,2);
y0   = data.y0;

[t,y] = ode45(@himmelode,time,y0,[],k);
Amodel = y(:,1);

ss = sum((Aobs-Amodel).^2);
