# Supplementary material for: Comprehensive benchmarking of Markov chain Monte Carlo methods for dynamical systems
Source: BMC Syst Biol. 2017 Jun 24;11:63. doi: 10.1186/s12918-017-0433-1 (PMC5482939; doi:10.1186/s12918-017-0433-1)
Supplement: Supplementary file 2 — Supplementary Code. Containing a standalone implementation of methods, benchmark problems, data sets and analysis tools used in this study. (ZIP 6953 kb) [file 12918_2017_433_MOESM2_ESM.zip › DRAMToolbox/mcmcstat/acf.m]

function y=acf(x,lagmax)
%ACF Autocorrelation function
% ACF(X,maxlag)
% default maxlag is floor(10*log10(length(x)))

% There is also acf.mex version which is much faster
% it is used if Matlab finds it

% Marko Laine <Marko.Laine@Helsinki.FI>
% $Revision: 1.4 $  $Date: 2007/08/09 13:42:26 $

x = x(:)'-mean(x);
n = length(x);
if nargin<2
  lagmax = floor(10*log10(n));
  lagmax = min(lagmax, n-1);
end
y = filter(x(n:-1:1),1,x);
%y  = conv(flipud(x),x);
y = y(n:-1:1)/n;
y = y/y(1);
y = y(1:lagmax+1);
