# Supplementary material for: Comprehensive benchmarking of Markov chain Monte Carlo methods for dynamical systems
Source: BMC Syst Biol. 2017 Jun 24;11:63. doi: 10.1186/s12918-017-0433-1 (PMC5482939; doi:10.1186/s12918-017-0433-1)
Supplement: Supplementary file 2 — Supplementary Code. Containing a standalone implementation of methods, benchmark problems, data sets and analysis tools used in this study. (ZIP 6953 kb) [file 12918_2017_433_MOESM2_ESM.zip › DRAMToolbox/mcmcstat/betabinpf.m]

function y=betabinpf(x,n,a,b)
% BETABINPF Beta Binomial probability function
% BETABINPF(x,n,a,b)

% Mean n*a/(a+b)
% Var  n*a*b(n+a+b)/(a+b)^2/(1+a+b)

% Marko Laine <Marko.Laine@Helsinki.FI>
% $Revision: 1.1 $  $Date: 2008/02/05 19:55:01 $
y = binom(n,x).*beta(x+a,n-x+b)./beta(a,b);
