# Supplementary material for: Comprehensive benchmarking of Markov chain Monte Carlo methods for dynamical systems
Source: BMC Syst Biol. 2017 Jun 24;11:63. doi: 10.1186/s12918-017-0433-1 (PMC5482939; doi:10.1186/s12918-017-0433-1)
Supplement: Supplementary file 2 — Supplementary Code. Containing a standalone implementation of methods, benchmark problems, data sets and analysis tools used in this study. (ZIP 6953 kb) [file 12918_2017_433_MOESM2_ESM.zip › DRAMToolbox/mcmcstat/betabinr.m]

function r=betabinr(m,n,nn,a,b)
%BETABINR  Beta Binomial random numbers
% BETABINR(mr,nr,n,a,b) mr,nr shape of the result, a,b beta parameters

% Marko Laine <Marko.Laine@Helsinki.FI>
% $Revision: 1.1 $  $Date: 2008/02/05 19:55:01 $
p = betar(m,n,a,b);
r = zeros(m,n);
for i=1:m*n
  r(i) = binr(1,1,nn,p(i));
end
