# Supplementary material for: Comprehensive benchmarking of Markov chain Monte Carlo methods for dynamical systems
Source: BMC Syst Biol. 2017 Jun 24;11:63. doi: 10.1186/s12918-017-0433-1 (PMC5482939; doi:10.1186/s12918-017-0433-1)
Supplement: Supplementary file 2 — Supplementary Code. Containing a standalone implementation of methods, benchmark problems, data sets and analysis tools used in this study. (ZIP 6953 kb) [file 12918_2017_433_MOESM2_ESM.zip › DRAMToolbox/mcmcstat/betaqf.m]

function y=betaqf(p,a,b)
%BETAQF  Beta inverse cumulative density function
% BETAQF(p,a,b)

% Marko Laine <Marko.Laine@Helsinki.FI>
% $Revision: 1.2 $  $Date: 2007/08/10 07:24:10 $

if any(p>=1|p<=0)
  error('argument p must be in open interval (0,1)')
end

% does not work if p=0 or p=1
y = zeros(size(p));
% find zero by bisection
zfun = @(x,a,b,p) betainc(x,a,b)-p;
for i=1:prod(size(y))
  y(i) = bisect(zfun,0,1,optimset('TolX',1e-6),a,b,p(i));
end
