# Supplementary material for: Comprehensive benchmarking of Markov chain Monte Carlo methods for dynamical systems
Source: BMC Syst Biol. 2017 Jun 24;11:63. doi: 10.1186/s12918-017-0433-1 (PMC5482939; doi:10.1186/s12918-017-0433-1)
Supplement: Supplementary file 2 — Supplementary Code. Containing a standalone implementation of methods, benchmark problems, data sets and analysis tools used in this study. (ZIP 6953 kb) [file 12918_2017_433_MOESM2_ESM.zip › DRAMToolbox/mcmcstat/binr.m]

function y=binr(mr,nr,n,p)
%BINPF  random numbers from binomial distribution
% BINR(mr,nr,n,p), mr, nr shape of the results, n, p parameters of
% the distribution 

% Marko Laine <Marko.Laine@Helsinki.FI>
% $Revision: 1.2 $  $Date: 2007/05/21 10:37:10 $
y = sum(rand(mr,nr,n)<=p,3);
