# Supplementary material for: Comprehensive benchmarking of Markov chain Monte Carlo methods for dynamical systems
Source: BMC Syst Biol. 2017 Jun 24;11:63. doi: 10.1186/s12918-017-0433-1 (PMC5482939; doi:10.1186/s12918-017-0433-1)
Supplement: Supplementary file 2 — Supplementary Code. Containing a standalone implementation of methods, benchmark problems, data sets and analysis tools used in this study. (ZIP 6953 kb) [file 12918_2017_433_MOESM2_ESM.zip › DRAMToolbox/mcmcstat/cauchyqf.m]

function y=cauchyqf(x,a,b)
% CAUCHYQF inverse of Cauchy distribution function

% Marko Laine <Marko.Laine@Helsinki.FI>
% $Revision: 1.2 $  $Date: 2002/09/12 11:15:06 $
if nargin<2, a=0; end
if nargin<3, b=1; end

y = tan(pi.*(x-0.5)).*b + a;
