# Supplementary material for: Comprehensive benchmarking of Markov chain Monte Carlo methods for dynamical systems
Source: BMC Syst Biol. 2017 Jun 24;11:63. doi: 10.1186/s12918-017-0433-1 (PMC5482939; doi:10.1186/s12918-017-0433-1)
Supplement: Supplementary file 2 — Supplementary Code. Containing a standalone implementation of methods, benchmark problems, data sets and analysis tools used in this study. (ZIP 6953 kb) [file 12918_2017_433_MOESM2_ESM.zip › DRAMToolbox/mcmcstat/chidf.m]

function p=chidf(x,df,nc)
%CHIDF  Chi squared cumulative distribution function
%  CHIDF(x,df,nc) x quantile, df degrees of freedon, nc noncentrality

% Marko Laine <Marko.Laine@Helsinki.FI>
% $Revision: 1.5 $  $Date: 2007/05/21 10:37:10 $
if nargin<3,nc=0;end
p=distribs('chidf',x,df,nc);
