# Supplementary material for: Comprehensive benchmarking of Markov chain Monte Carlo methods for dynamical systems
Source: BMC Syst Biol. 2017 Jun 24;11:63. doi: 10.1186/s12918-017-0433-1 (PMC5482939; doi:10.1186/s12918-017-0433-1)
Supplement: Supplementary file 2 — Supplementary Code. Containing a standalone implementation of methods, benchmark problems, data sets and analysis tools used in this study. (ZIP 6953 kb) [file 12918_2017_433_MOESM2_ESM.zip › DRAMToolbox/mcmcstat/chipf.m]

function y=chipf(x,df)
%CHIPF Chi squared probability density function
% CHIPF(x,df), x value, df degrees of freedom

% Marko Laine <Marko.Laine@Helsinki.FI>
% $Revision: 1.5 $  $Date: 2009/02/12 14:08:50 $

% huom gamma parametrisointi
y = gammapf(x,df/2,2);
