# Supplementary material for: Comprehensive benchmarking of Markov chain Monte Carlo methods for dynamical systems
Source: BMC Syst Biol. 2017 Jun 24;11:63. doi: 10.1186/s12918-017-0433-1 (PMC5482939; doi:10.1186/s12918-017-0433-1)
Supplement: Supplementary file 2 — Supplementary Code. Containing a standalone implementation of methods, benchmark problems, data sets and analysis tools used in this study. (ZIP 6953 kb) [file 12918_2017_433_MOESM2_ESM.zip › DRAMToolbox/mcmcstat/chiqf.m]

function x=chiqf(p,df,nc)
%CHIQF  Inverse of chi squared distribution
% CHIQF(p,df,nc) 
%  p  probability in [0,1], 
%  df degrees of freedom, 
%  nc noncentrality (not avilable in non mex version)

% Marko Laine <Marko.Laine@Helsinki.FI>
% $Revision: 1.5 $  $Date: 2007/08/09 13:30:34 $

if nargin<3,nc=0;end
if ~isunix&exist('distribs') == 3 % mex version with non centrality
  x = distribs('chiin',p,df,nc);
else
  if any(nc~=0)
    error('non centrality not available in non win/mex version')
  end
  % uses gammaqf, the m code version of gamma quantile function
  x=gammaqf(p,df/2,2);
end
