# Supplementary material for: Comprehensive benchmarking of Markov chain Monte Carlo methods for dynamical systems
Source: BMC Syst Biol. 2017 Jun 24;11:63. doi: 10.1186/s12918-017-0433-1 (PMC5482939; doi:10.1186/s12918-017-0433-1)
Supplement: Supplementary file 2 — Supplementary Code. Containing a standalone implementation of methods, benchmark problems, data sets and analysis tools used in this study. (ZIP 6953 kb) [file 12918_2017_433_MOESM2_ESM.zip › DRAMToolbox/mcmcstat/cramerdf.m]

function y=cramerdf(q)
% CRAMERDF  Distribution function of the Cramer-von Mises statistic
% y = cramerdf(q), q quantile, y cumulative probability

% based on the corresponding R version

% Marko Laine <Marko.Laine@Helsinki.FI>
% $Revision: 1.3 $  $Date: 2008/01/23 08:32:18 $

logeps = log(1e-5);
y = zeros(4,length(q));
for k = 0:3 
  z =  gamma(k+0.5)*sqrt(4*k+1)./(gamma(k+1)*pi^(3/2).*sqrt(q));
  u = (4 *k+1)^2./(16*q);
  ind = (u<=-logeps);
  y(k+1,~ind) = 0;
  y(k+1, ind) = z(ind).*exp(-u(ind)).*besselk(1/4,u(ind));
end
y = sum(y);
