# Supplementary material for: Comprehensive benchmarking of Markov chain Monte Carlo methods for dynamical systems
Source: BMC Syst Biol. 2017 Jun 24;11:63. doi: 10.1186/s12918-017-0433-1 (PMC5482939; doi:10.1186/s12918-017-0433-1)
Supplement: Supplementary file 2 — Supplementary Code. Containing a standalone implementation of methods, benchmark problems, data sets and analysis tools used in this study. (ZIP 6953 kb) [file 12918_2017_433_MOESM2_ESM.zip › DRAMToolbox/mcmcstat/dexpr.m]

function y=dexpr(m,n,a,b)
%DEXPR   Random numbers from Laplace distribution
% dexpr(m,n,a,b)

% Marko Laine <Marko.Laine@Helsinki.FI>
% $Revision: 1.5 $  $Date: 2003/10/17 06:02:42 $
if nargin<=2, a=0; end
if nargin<=3, b=1; end

y=b*(log(1-rand(m,n))-log(1-rand(m,n))+a);
