# Supplementary material for: Comprehensive benchmarking of Markov chain Monte Carlo methods for dynamical systems
Source: BMC Syst Biol. 2017 Jun 24;11:63. doi: 10.1186/s12918-017-0433-1 (PMC5482939; doi:10.1186/s12918-017-0433-1)
Supplement: Supplementary file 2 — Supplementary Code. Containing a standalone implementation of methods, benchmark problems, data sets and analysis tools used in this study. (ZIP 6953 kb) [file 12918_2017_433_MOESM2_ESM.zip › DRAMToolbox/mcmcstat/elapsed.m]

function y=elapsed(t)
%ELAPSED  Time elapsed as a string since t or since last tic


% Marko Laine <Marko.Laine@Helsinki.FI>
% $Revision: 1.3 $  $Date: 2003/05/08 18:39:50 $

if nargin<1
   t=toc;
end
secs = t;
mins = floor(secs/60);
secs = floor(secs - 60*mins);
hrs  = floor(mins/60);
mins = mins - hrs*60;
  e=sprintf('%g:%02g:%02g',hrs,mins,secs);
if nargout>0
  y=e;
else
  disp(e)
end
