# Supplementary material for: Comprehensive benchmarking of Markov chain Monte Carlo methods for dynamical systems
Source: BMC Syst Biol. 2017 Jun 24;11:63. doi: 10.1186/s12918-017-0433-1 (PMC5482939; doi:10.1186/s12918-017-0433-1)
Supplement: Supplementary file 2 — Supplementary Code. Containing a standalone implementation of methods, benchmark problems, data sets and analysis tools used in this study. (ZIP 6953 kb) [file 12918_2017_433_MOESM2_ESM.zip › DRAMToolbox/mcmcstat/epsfile.m]

function epsfile(file,stretch)
%EPSFILE  dumps current image into eps file
% epsfile(filename)
% epsfile(filename,1) sets 'PaperPositionMode' to 'auto'

% $Revision: 1.2 $  $Date: 2006/06/30 06:30:25 $

if length(file)==0
  error 'usage epsfile file'
end
if nargin > 1 & stretch~=0
  set(gcf,'PaperPositionMode','auto');
end
print('-depsc2','-noui',file)
