# Supplementary material for: Comprehensive benchmarking of Markov chain Monte Carlo methods for dynamical systems
Source: BMC Syst Biol. 2017 Jun 24;11:63. doi: 10.1186/s12918-017-0433-1 (PMC5482939; doi:10.1186/s12918-017-0433-1)
Supplement: Supplementary file 2 — Supplementary Code. Containing a standalone implementation of methods, benchmark problems, data sets and analysis tools used in this study. (ZIP 6953 kb) [file 12918_2017_433_MOESM2_ESM.zip › DRAMToolbox/mcmcstat/fdf.m]

function p=fdf(x,df1,df2,nc)
%FDF     F cumulative distribution function
% p=FDF(x,df1,df2)   x quantile, df1, df2 degrees of freedoms 

% Marko Laine <Marko.Laine@Helsinki.FI>
% $Revision: 1.7 $  $Date: 2007/12/04 08:57:00 $

if nargin<4 | nc <= 0
  if ~isunix && exist('distribs') == 3
    p = distribs('fdf',x,df1,df2);
  else
    p = betainc(x.*df1./(df2+df1.*x),0.5*df1,0.5*df2);
  end
else
   p = distribs('fdfnc',x,df1,df2,nc);
   % ncbeta.f is not working properly!
   if nc >= 54
     p = 0.0;
   end
end
