# Supplementary material for: Comprehensive benchmarking of Markov chain Monte Carlo methods for dynamical systems
Source: BMC Syst Biol. 2017 Jun 24;11:63. doi: 10.1186/s12918-017-0433-1 (PMC5482939; doi:10.1186/s12918-017-0433-1)
Supplement: Supplementary file 2 — Supplementary Code. Containing a standalone implementation of methods, benchmark problems, data sets and analysis tools used in this study. (ZIP 6953 kb) [file 12918_2017_433_MOESM2_ESM.zip › DRAMToolbox/mcmcstat/fillxx.m]

function fillxx(x,y1,y2,col)
%FILLXX  Fills space between lines
% fillxx(y,x1,x2,col) fill space between lines (x1,y) and (x2,y)
%  with color col

% Marko Laine <Marko.Laine@Helsinki.FI>
% $Revision: 1.2 $  $Date: 2003/05/08 18:55:23 $

if nargin < 4
   col='red';
end

x  = x(:)';
y1 = y1(:)';
y2 = y2(:)';
n   = length(x);
X = [ x(1),  x,  x(n),  fliplr(x)  ];
Y = [ y1(1), y2, y1(n), fliplr(y1) ];
fill(Y,X,col,'Linestyle','none');
