# Supplementary material for: Comprehensive benchmarking of Markov chain Monte Carlo methods for dynamical systems
Source: BMC Syst Biol. 2017 Jun 24;11:63. doi: 10.1186/s12918-017-0433-1 (PMC5482939; doi:10.1186/s12918-017-0433-1)
Supplement: Supplementary file 2 — Supplementary Code. Containing a standalone implementation of methods, benchmark problems, data sets and analysis tools used in this study. (ZIP 6953 kb) [file 12918_2017_433_MOESM2_ESM.zip › DRAMToolbox/mcmcstat/fpf.m]

function y=fpf(x,df1,df2)
%FPF     F probability density function
% FPF(x,df1,df2) x quantile, df1, df2 degrees of freedoms

% Marko Laine <Marko.Laine@Helsinki.FI>
% $Revision: 1.4 $  $Date: 2007/05/21 10:37:10 $

m2 = df1/2;
n2 = df2/2;
mn = df1/df2;
mn2= m2+n2;
c = exp(gammaln(mn2)-gammaln(m2)-gammaln(n2)) * mn^m2;
y = c * (x.^(m2-1)) .* ((1 + mn*x).^(-mn2));
