# Supplementary material for: Comprehensive benchmarking of Markov chain Monte Carlo methods for dynamical systems
Source: BMC Syst Biol. 2017 Jun 24;11:63. doi: 10.1186/s12918-017-0433-1 (PMC5482939; doi:10.1186/s12918-017-0433-1)
Supplement: Supplementary file 2 — Supplementary Code. Containing a standalone implementation of methods, benchmark problems, data sets and analysis tools used in this study. (ZIP 6953 kb) [file 12918_2017_433_MOESM2_ESM.zip › DRAMToolbox/mcmcstat/fqf.m]

function x=fqf(p,df1,df2)
%FQF     F quantile function
% x=FQF(p,df1,df2), p probability, df1, df2 degrees of freedoms 

% Marko Laine <Marko.Laine@Helsinki.FI>
% $Revision: 1.5 $  $Date: 2007/12/04 08:51:04 $

if exist('distribs') == 3 % we have the mex code
  x=distribs('fqf',p,df1,df2);
else
  % non-mex version
  x = (df2./invbetainc(1-p,df2./2,df1./2) - df2)./df1;
end
