# Supplementary material for: Comprehensive benchmarking of Markov chain Monte Carlo methods for dynamical systems
Source: BMC Syst Biol. 2017 Jun 24;11:63. doi: 10.1186/s12918-017-0433-1 (PMC5482939; doi:10.1186/s12918-017-0433-1)
Supplement: Supplementary file 2 — Supplementary Code. Containing a standalone implementation of methods, benchmark problems, data sets and analysis tools used in this study. (ZIP 6953 kb) [file 12918_2017_433_MOESM2_ESM.zip › DRAMToolbox/mcmcstat/fr.m]

function x=fr(m,n,df1,df2)
%FR  Random numbers from the F distribution
% FR(m,n,df1,df2) m,n shape of the result, df1, df2 dergees of freedom

% Marko Laine <Marko.Laine@Helsinki.FI>
% $Revision: 1.1 $  $Date: 2007/08/10 08:23:28 $

x = (chir(m,n,df1)./df1)./(chir(m,n,df2)./df2);
