# Supplementary material for: Comprehensive benchmarking of Markov chain Monte Carlo methods for dynamical systems
Source: BMC Syst Biol. 2017 Jun 24;11:63. doi: 10.1186/s12918-017-0433-1 (PMC5482939; doi:10.1186/s12918-017-0433-1)
Supplement: Supplementary file 2 — Supplementary Code. Containing a standalone implementation of methods, benchmark problems, data sets and analysis tools used in this study. (ZIP 6953 kb) [file 12918_2017_433_MOESM2_ESM.zip › DRAMToolbox/mcmcstat/gammapf.m]

function y=gammapf(x,a,b)
% GAMMAPF - gamma probability density function
% GAMMAPF(x,a,b) x quantile, a shape, b scale

% huom parametrisointi

% Marko Laine <Marko.Laine@Helsinki.FI>
% $Revision: 1.3 $  $Date: 2007/05/21 10:37:10 $

if nargin<2, a=1; end
if nargin<3, b=1; end

%y = b.^(-a) ./ gamma(a) .* x.^(a-1) .* exp(-x./b);
y = exp(-a*log(b)-gammaln(a)+(a-1)*log(x)-x./b);
