# Supplementary material for: Comprehensive benchmarking of Markov chain Monte Carlo methods for dynamical systems
Source: BMC Syst Biol. 2017 Jun 24;11:63. doi: 10.1186/s12918-017-0433-1 (PMC5482939; doi:10.1186/s12918-017-0433-1)
Supplement: Supplementary file 2 — Supplementary Code. Containing a standalone implementation of methods, benchmark problems, data sets and analysis tools used in this study. (ZIP 6953 kb) [file 12918_2017_433_MOESM2_ESM.zip › DRAMToolbox/mcmcstat/gewekeplot.m]

function zz=gewekeplot(chain)
%GEWEKEPLOT Plot Geweke's diagnostic
% gewekeplot(chain) plots Geweke's diagnostic for increasing number of 
% iterations. See geweke.m

% ML, 2002
% $Revision: 1.3 $  $Date: 2003/05/07 12:22:19 $

[nsimu,npar]=size(chain);

n  = 40;
e  = fix(nsimu/2);
l  = fix(e/n);
ii = 1:l:e;

z = zeros(length(ii),npar);
for i=1:length(ii)
  z(i,:) = geweke(chain(ii(i):end,:));
end

for i=1:npar
  h = subplot(npar,1,i);
  plot(ii,z(:,i));
  set(h,'XLim',[1 e]);
  if i==1
    title('Geweke diagnostics');
  end
  if i==npar
    xlabel('first iteration used');
  end
end  

if nargout > 0
  zz=z;
end
