# Supplementary material for: Comprehensive benchmarking of Markov chain Monte Carlo methods for dynamical systems
Source: BMC Syst Biol. 2017 Jun 24;11:63. doi: 10.1186/s12918-017-0433-1 (PMC5482939; doi:10.1186/s12918-017-0433-1)
Supplement: Supplementary file 2 — Supplementary Code. Containing a standalone implementation of methods, benchmark problems, data sets and analysis tools used in this study. (ZIP 6953 kb) [file 12918_2017_433_MOESM2_ESM.zip › DRAMToolbox/mcmcstat/invbetainc.m]

function y=invbetainc(p,a,b)
%INVBETAINC inverse incomplete Beta function
% x = invbetainc(p,a,b)    0<=p<=1, a,b > 0

% Marko Laine <Marko.Laine@Helsinki.FI>
% $Revision: 1.2 $  $Date: 2007/08/10 07:24:11 $

% find root by bisection
ii = p<0|p>1;
i0 = p==0;
i1 = p==1;
i2 = find(not(ii|i0|i1));

y = zeros(size(p));
y(ii) = NaN;
y(i0) = 0;
y(i1) = 1;

zfun = @(x,a,b,p)betainc(x,a,b)-p;
for i = 1:length(i2)
  y(i2(i)) = bisect(zfun,0,1,optimset('TolX',1e-7),a,b,p(i2(i)));
end
