# Supplementary material for: Comprehensive benchmarking of Markov chain Monte Carlo methods for dynamical systems
Source: BMC Syst Biol. 2017 Jun 24;11:63. doi: 10.1186/s12918-017-0433-1 (PMC5482939; doi:10.1186/s12918-017-0433-1)
Supplement: Supplementary file 2 — Supplementary Code. Containing a standalone implementation of methods, benchmark problems, data sets and analysis tools used in this study. (ZIP 6953 kb) [file 12918_2017_433_MOESM2_ESM.zip › DRAMToolbox/mcmcstat/invchi1pf.m]

function y=invchi1pf(x,N0,S)
% INVCHI1PF inverse scaled chi density function
%  invchi1pf(x,N0,S)

% Marko Laine <Marko.Laine@Helsinki.FI>
% $Revision: 1.1 $  $Date: 2007/05/03 10:42:16 $

% invchipf(x^2,N0,S^2)*2*x
N = N0/2;
y = exp(N.*log(N)+N.*2.*log(S)-gammaln(N)-2*(N+1)*log(x)-N*(S./x).^2);
y = y.*2.*x;
