# Supplementary material for: Comprehensive benchmarking of Markov chain Monte Carlo methods for dynamical systems
Source: BMC Syst Biol. 2017 Jun 24;11:63. doi: 10.1186/s12918-017-0433-1 (PMC5482939; doi:10.1186/s12918-017-0433-1)
Supplement: Supplementary file 2 — Supplementary Code. Containing a standalone implementation of methods, benchmark problems, data sets and analysis tools used in this study. (ZIP 6953 kb) [file 12918_2017_433_MOESM2_ESM.zip › DRAMToolbox/mcmcstat/iqrange.m]

function y=iqrange(x)
% Interquantile range of each column of x

% ML 2000

% Marko Laine <Marko.Laine@Helsinki.FI>
% $Revision: 1.2 $  $Date: 2002/09/12 11:15:07 $

[n,m]=size(x);
if n==1
  x=x';
  n = m;
  m = 1;
end

x  = sort(x);
% n  = length(x);
i1 = floor((n+1)/4); 
i3 = floor(3/4*(n+1));
f1 = (n+1)/4-i1; 
f3 = 3/4*(n+1)-i3;
q1 = (1-f1).*x(i1,:)+f1.*x(i1+1,:);
q3 = (1-f3).*x(i3,:)+f3.*x(i3+1,:);
y  = q3-q1;
