# Supplementary material for: Comprehensive benchmarking of Markov chain Monte Carlo methods for dynamical systems
Source: BMC Syst Biol. 2017 Jun 24;11:63. doi: 10.1186/s12918-017-0433-1 (PMC5482939; doi:10.1186/s12918-017-0433-1)
Supplement: Supplementary file 2 — Supplementary Code. Containing a standalone implementation of methods, benchmark problems, data sets and analysis tools used in this study. (ZIP 6953 kb) [file 12918_2017_433_MOESM2_ESM.zip › DRAMToolbox/mcmcstat/lognordf.m]

function y=lognordf(x,mu,sigma2,theta)
%LOGNORDF Lognormal cumulative distribution

% Marko Laine <Marko.Laine@Helsinki.FI>
% $Revision: 1.1 $  $Date: 2003/10/31 19:37:29 $

if nargin < 2, mu     = 0; end
if nargin < 3, sigma2 = 1; end
if nargin < 4, theta  = 0; end

ok    = theta<x;
y     = zeros(size(x));
y(ok) = nordf(log(x(ok)-theta),mu,sigma2);
