# Supplementary material for: Comprehensive benchmarking of Markov chain Monte Carlo methods for dynamical systems
Source: BMC Syst Biol. 2017 Jun 24;11:63. doi: 10.1186/s12918-017-0433-1 (PMC5482939; doi:10.1186/s12918-017-0433-1)
Supplement: Supplementary file 2 — Supplementary Code. Containing a standalone implementation of methods, benchmark problems, data sets and analysis tools used in this study. (ZIP 6953 kb) [file 12918_2017_433_MOESM2_ESM.zip › DRAMToolbox/mcmcstat/lognorpf.m]

function y=lognorpf(x,mu,sigma2,theta)
%LOGNORPF Lognormal probability density

% E(y)  = exp(mu+1/2*sigma2)
% D�(y) = exp(2*mu)*exp(sigma2)*(exp(sigma2)-1)
% mode(y) = exp(mu-sigma2)

% if s/mu < 1 then approximately
% lognormal density with mean mu and std s:
% lognorpf(x,log(mu),(s/mu)^2)

% Marko Laine <Marko.Laine@Helsinki.FI>
% $Revision: 1.2 $  $Date: 2007/02/06 14:22:28 $

if nargin < 2, mu     = 0; end
if nargin < 3, sigma2 = 1; end
if nargin < 4, theta  = 0; end

ok    = theta<x;
y     = zeros(size(x));
y(ok) = norpf(log(x(ok)-theta),mu,sigma2)./(x(ok)-theta);
