# Supplementary material for: Comprehensive benchmarking of Markov chain Monte Carlo methods for dynamical systems
Source: BMC Syst Biol. 2017 Jun 24;11:63. doi: 10.1186/s12918-017-0433-1 (PMC5482939; doi:10.1186/s12918-017-0433-1)
Supplement: Supplementary file 2 — Supplementary Code. Containing a standalone implementation of methods, benchmark problems, data sets and analysis tools used in this study. (ZIP 6953 kb) [file 12918_2017_433_MOESM2_ESM.zip › DRAMToolbox/mcmcstat/mahalanobis.m]

function d=mahalanobis(x,mu,cmat,inverted)
%MAHALANOBIS Malalanobis distance of rows in x
%  mahalanobis(x,mu,cmat) calculates (x-mu)*inv(cmat)*(x-mu)'
%  mahalanobis(x,mu,icmat,1) assumes cmat is inverted

% Marko Laine <marko.laine@fmi.fi>
% $Revision: 1.5 $  $Date: 2011/06/20 12:56:03 $

if nargin < 4
    inverted=0;
end

% center x
% x=center(x,mu); % datana center
x = x - repmat(mu(:)',size(x,1),1); % borrowed from cov

if ~inverted
    cmat=inv(cmat);
end

d = sum(x*cmat.*x,2);
