# Supplementary material for: Comprehensive benchmarking of Markov chain Monte Carlo methods for dynamical systems
Source: BMC Syst Biol. 2017 Jun 24;11:63. doi: 10.1186/s12918-017-0433-1 (PMC5482939; doi:10.1186/s12918-017-0433-1)
Supplement: Supplementary file 2 — Supplementary Code. Containing a standalone implementation of methods, benchmark problems, data sets and analysis tools used in this study. (ZIP 6953 kb) [file 12918_2017_433_MOESM2_ESM.zip › DRAMToolbox/mcmcstat/means.m]

function y=means(x,names,fid)
%MEANS   summary statistics
% means(x,colnames)

% $Revision: 1.3 $  $Date: 2007/02/06 08:36:11 $

if nargin<3, fid=1; end % fid=1, standard output

nn = sum(isfinite(x));

stats = [mean(x)',std(x)',nn',min(x)',max(x)'];

[m,n] = size(stats);

if nargin>1
  fprintf(fid,'% 10s ','');
end
fprintf(fid,'% 10s  % 10s  % 10s  % 10s  % 10s\n','mean','std','n','min','max');
if nargin>1
  fprintf(fid,'-----------');
end
fprintf(fid,'----------------------------------------------------------\n');
for i = 1:m
  if nargin>1
    fprintf(fid,'% 10s ',names{i});
  end
  fprintf(fid,'%10.5g  %10.5g  %10.5g  %10.5g  %10.5g\n',stats(i,:));
end
if nargin>1
  fprintf(fid,'-----------');
end
fprintf(fid,'----------------------------------------------------------\n');
fprintf(fid,'\n');
