# Supplementary material for: Comprehensive benchmarking of Markov chain Monte Carlo methods for dynamical systems
Source: BMC Syst Biol. 2017 Jun 24;11:63. doi: 10.1186/s12918-017-0433-1 (PMC5482939; doi:10.1186/s12918-017-0433-1)
Supplement: Supplementary file 2 — Supplementary Code. Containing a standalone implementation of methods, benchmark problems, data sets and analysis tools used in this study. (ZIP 6953 kb) [file 12918_2017_433_MOESM2_ESM.zip › DRAMToolbox/mcmcstat/mvnorr.m]

function y=mvnorr(n,mu,c,R)
%MVNORR Multivariate Gaussian random variates
% MVNORR(n,mu,cmat), n number of vectors to generate, mu mean vector,
%  cmat covariance matrix.
% MVNORR(n,mu,cmat,R), uses pre calculated Cholesky factor R=chol(cmat).
% Returns a matrix of size n�length(mu)

% $Revision: 1.2 $  $Date: 2007/05/21 10:37:10 $

p  = size(c,1);
if p~=length(mu)
  error('sizes of mu and c do not match')
end
if nargin<4
  R  = chol(c);
end
y = randn(n,p)*R + repmat(mu(:)',n,1);
