# Supplementary material for: Comprehensive benchmarking of Markov chain Monte Carlo methods for dynamical systems
Source: BMC Syst Biol. 2017 Jun 24;11:63. doi: 10.1186/s12918-017-0433-1 (PMC5482939; doi:10.1186/s12918-017-0433-1)
Supplement: Supplementary file 2 — Supplementary Code. Containing a standalone implementation of methods, benchmark problems, data sets and analysis tools used in this study. (ZIP 6953 kb) [file 12918_2017_433_MOESM2_ESM.zip › DRAMToolbox/mcmcstat/negbindf.m]

function y=negbindf(x,lam,omega)
% NEGBINDF Negative binomial cumulative distribution function
% y = poidf(x,lam,omega)

% alternative (usual) parametrization
% x failures, r-1 success, with prob p
% p = o/(o+l), r = omega

% Marko Laine <Marko.Laine@Helsinki.FI>
% $Revision: 1.1 $  $Date: 2007/09/06 10:57:49 $

y = betainc(omega./(omega+lam),omega,x+1);
