# Supplementary material for: Comprehensive benchmarking of Markov chain Monte Carlo methods for dynamical systems
Source: BMC Syst Biol. 2017 Jun 24;11:63. doi: 10.1186/s12918-017-0433-1 (PMC5482939; doi:10.1186/s12918-017-0433-1)
Supplement: Supplementary file 2 — Supplementary Code. Containing a standalone implementation of methods, benchmark problems, data sets and analysis tools used in this study. (ZIP 6953 kb) [file 12918_2017_433_MOESM2_ESM.zip › DRAMToolbox/mcmcstat/negbinpf.m]

function y=negbinpf(x,lam,om)
% NEGBINPF Negative biomial probability function
% y = negbinpf(x,lam,om)
% 'Poisson' parametrization
% E(x) = lam, D� = lam + lam�/om
% negbin(lam,om) -> poisson(lam), if om->infinity

% Marko Laine <Marko.Laine@Helsinki.FI>
% $Revision: 1.1 $  $Date: 2007/09/04 14:11:19 $
y = gammaln(om+x)-gammaln(om)-gammaln(x+1) + ...
    x.*log(lam./(lam+om)) + om.*log(om./(om+lam));
y = exp(y);
