# Supplementary material for: Comprehensive benchmarking of Markov chain Monte Carlo methods for dynamical systems
Source: BMC Syst Biol. 2017 Jun 24;11:63. doi: 10.1186/s12918-017-0433-1 (PMC5482939; doi:10.1186/s12918-017-0433-1)
Supplement: Supplementary file 2 — Supplementary Code. Containing a standalone implementation of methods, benchmark problems, data sets and analysis tools used in this study. (ZIP 6953 kb) [file 12918_2017_433_MOESM2_ESM.zip › DRAMToolbox/mcmcstat/negbinr.m]

function y=negbinr(m,n,lam,om)
% NEGBINR random deviates from negative binomial distribution
% negbinr(m,n,lam,om)

% sample l ~ gamma(om,lam/om)
% sample x ~ poi(l)
%
% or
% sample s2 ~ gamma(N0/2, S02/N0*2)
% sample x ~ poi(s2)


% Marko Laine <Marko.Laine@Helsinki.FI>
% $Revision: 1.1 $  $Date: 2007/09/04 14:11:19 $

y = zeros(m,n);

l = gammar(m,n,om,lam./om);
for i=1:m*n
  y(i) = poir(1,1,l(i));
end
