# Supplementary material for: Comprehensive benchmarking of Markov chain Monte Carlo methods for dynamical systems
Source: BMC Syst Biol. 2017 Jun 24;11:63. doi: 10.1186/s12918-017-0433-1 (PMC5482939; doi:10.1186/s12918-017-0433-1)
Supplement: Supplementary file 2 — Supplementary Code. Containing a standalone implementation of methods, benchmark problems, data sets and analysis tools used in this study. (ZIP 6953 kb) [file 12918_2017_433_MOESM2_ESM.zip › DRAMToolbox/mcmcstat/norqf.m]

function y=norqf(x,mu,sigma2)
% NORQF Inverse of the normal (Gaussian) distribution.
% NORQF(p,mu,sigma2)

% Marko Laine <Marko.Laine@Helsinki.FI>
% $Revision: 1.5 $  $Date: 2007/12/04 08:57:00 $

if nargin < 2, mu     = 0; end
if nargin < 3, sigma2 = 1; end

% y=-sqrt(2)*inverf(1-2*x);
y= sqrt(sigma2).*sqrt(2).*erfinv(2*x-1)+mu;
