# Supplementary material for: Comprehensive benchmarking of Markov chain Monte Carlo methods for dynamical systems
Source: BMC Syst Biol. 2017 Jun 24;11:63. doi: 10.1186/s12918-017-0433-1 (PMC5482939; doi:10.1186/s12918-017-0433-1)
Supplement: Supplementary file 2 — Supplementary Code. Containing a standalone implementation of methods, benchmark problems, data sets and analysis tools used in this study. (ZIP 6953 kb) [file 12918_2017_433_MOESM2_ESM.zip › DRAMToolbox/mcmcstat/norr.m]

function r=norr(m,n,mu,sigma2)
% NORR(m,n,mu,sigma2)  Normal (Gaussian) random numbers
% m,n shape of the result, mu mean, sigma2 variance

% Marko Laine <Marko.Laine@Helsinki.FI>
% $Revision: 1.4 $  $Date: 2007/05/21 10:37:10 $

if nargin < 3, mu=0; end
if nargin < 4, sigma2=1; end
r = randn(m,n).*sqrt(sigma2) + mu;
