# Supplementary material for: Comprehensive benchmarking of Markov chain Monte Carlo methods for dynamical systems
Source: BMC Syst Biol. 2017 Jun 24;11:63. doi: 10.1186/s12918-017-0433-1 (PMC5482939; doi:10.1186/s12918-017-0433-1)
Supplement: Supplementary file 2 — Supplementary Code. Containing a standalone implementation of methods, benchmark problems, data sets and analysis tools used in this study. (ZIP 6953 kb) [file 12918_2017_433_MOESM2_ESM.zip › DRAMToolbox/mcmcstat/plims.m]

function y=plims(x,p)
%PLIMS Empirical quantiles
% plims(x,p)  calculates p quantiles from columns of x

% Marko Laine <Marko.Laine@Helsinki.FI>
% $Revision: 1.4 $  $Date: 2007/05/21 11:19:12 $

if nargin<2
%  p = [0.025,0.975];   
   p = [0.25,0.5,0.75];
end
[n,m] = size(x); if n==1; n=m;end
y = interp1(sort(x),(n-1)*p+1);
