# Supplementary material for: Comprehensive benchmarking of Markov chain Monte Carlo methods for dynamical systems
Source: BMC Syst Biol. 2017 Jun 24;11:63. doi: 10.1186/s12918-017-0433-1 (PMC5482939; doi:10.1186/s12918-017-0433-1)
Supplement: Supplementary file 2 — Supplementary Code. Containing a standalone implementation of methods, benchmark problems, data sets and analysis tools used in this study. (ZIP 6953 kb) [file 12918_2017_433_MOESM2_ESM.zip › DRAMToolbox/mcmcstat/private/checkoptions.m]

function [yesno,bad] = checkoptions(options,goodopts)
%CHECKOPIONS check option structure

% $Revision: 1.1 $  $Date: 2005/02/11 16:41:56 $

yesno=1;
bad = {};

if isempty(options)
  return;
end

if ~isstruct(options)
  yesno = 0;
  return
end

s = fieldnames(options);

for j=1:length(s)
  ok = 0;
  for i=1:length(goodopts)
    if strcmp(goodopts{i},s{j}), ok=1;end
  end
  if ~ok, bad={bad{:},s{j}};end
end
  
if length(bad) > 0
  yesno=0;
end
