# Supplementary material for: Comprehensive benchmarking of Markov chain Monte Carlo methods for dynamical systems
Source: BMC Syst Biol. 2017 Jun 24;11:63. doi: 10.1186/s12918-017-0433-1 (PMC5482939; doi:10.1186/s12918-017-0433-1)
Supplement: Supplementary file 2 — Supplementary Code. Containing a standalone implementation of methods, benchmark problems, data sets and analysis tools used in this study. (ZIP 6953 kb) [file 12918_2017_433_MOESM2_ESM.zip › DRAMToolbox/mcmcstat/private/getnbatch.m]

function n=getnbatch(data)
% try to guess number of batches of mcmc data

% $Revision: 1.2 $  $Date: 2005/09/12 11:04:52 $

if isnumeric(data)
  n = 1;
elseif iscell(data)
  n = length(data);
elseif isstruct(data)
  if isfield(data,'ydata')
    if iscell(data.ydata)
      n = length(data.ydata);
    else
      n = 1;
    end
  else
    n = [];
  end
else
  n = [];
end
