# Supplementary material for: Comprehensive benchmarking of Markov chain Monte Carlo methods for dynamical systems
Source: BMC Syst Biol. 2017 Jun 24;11:63. doi: 10.1186/s12918-017-0433-1 (PMC5482939; doi:10.1186/s12918-017-0433-1)
Supplement: Supplementary file 2 — Supplementary Code. Containing a standalone implementation of methods, benchmark problems, data sets and analysis tools used in this study. (ZIP 6953 kb) [file 12918_2017_433_MOESM2_ESM.zip › DRAMToolbox/mcmcstat/private/getpar.m]

function y=getpar(options,par,default)
%GETPAR get parameter value from a struct

% $Revision: 1.1 $  $Date: 2005/02/11 13:24:53 $

defaults = {
    {'nsimu'} , {1000}
    {'doadapt'}, {0}
           };

if isfield(options,par)
  y = getfield(options,par);
elseif nargin>2
  y = default;
else
  for i = 1:size(defaults,1)
    if strcmp(defaults{i,1},par)
      y = defaults{i,2};
      return
    end
  end
  error(sprintf('no default value for %s defined',par));
end
