# Supplementary material for: Comprehensive benchmarking of Markov chain Monte Carlo methods for dynamical systems
Source: BMC Syst Biol. 2017 Jun 24;11:63. doi: 10.1186/s12918-017-0433-1 (PMC5482939; doi:10.1186/s12918-017-0433-1)
Supplement: Supplementary file 2 — Supplementary Code. Containing a standalone implementation of methods, benchmark problems, data sets and analysis tools used in this study. (ZIP 6953 kb) [file 12918_2017_433_MOESM2_ESM.zip › DRAMToolbox/mcmcstat/private/mcmcopttarget.m]

function out=mcmcopttarget(theta,thall,parind,ssfun,sigma2,varargin)
%MCMCOPTTARGET target function for mcmcrun style ssfun for fminsearch
% used by mcmcmodelopt

% $Revision: 1.1 $  $Date: 2005/02/11 13:24:53 $

thall(parind) = theta;
out = sum(feval(ssfun,thall,varargin{:})./sigma2);
