# Supplementary material for: Comprehensive benchmarking of Markov chain Monte Carlo methods for dynamical systems
Source: BMC Syst Biol. 2017 Jun 24;11:63. doi: 10.1186/s12918-017-0433-1 (PMC5482939; doi:10.1186/s12918-017-0433-1)
Supplement: Supplementary file 2 — Supplementary Code. Containing a standalone implementation of methods, benchmark problems, data sets and analysis tools used in this study. (ZIP 6953 kb) [file 12918_2017_433_MOESM2_ESM.zip › DRAMToolbox/mcmcstat/qqnor.m]

function [norq,empq] = qqnor(x)
% QQNOR  Q - Q plot for normality.
% QQNOR(x)

% Marko Laine atkk 1991, 2002

% Marko Laine <Marko.Laine@Helsinki.FI>
% $Revision: 1.3 $  $Date: 2007/05/21 10:37:10 $

m  = length(x);
nq = zeros(m,1);
nq = norqf(((1:m)'-.5)/m);
eq = sort(x);
if nargout == 0
  yp = plims(x, [0.25, 0.75]);
  xp = norqf([0.25, 0.75]);
  k  = diff(yp)/diff(xp);
  int = yp(1)-k*xp(1);
  xx = nq([1,m]); yy=int+k*xx;
  plot(nq,eq,'o',[xx(1) xx(2)],[yy(1) yy(2)],'-r')
  xlabel('Theoretical Quantiles');
  ylabel('Empirical Quantiles');
end

if nargout>0
  norq=nq;
  empq=eq;
end
