# Supplementary material for: Comprehensive benchmarking of Markov chain Monte Carlo methods for dynamical systems
Source: BMC Syst Biol. 2017 Jun 24;11:63. doi: 10.1186/s12918-017-0433-1 (PMC5482939; doi:10.1186/s12918-017-0433-1)
Supplement: Supplementary file 2 — Supplementary Code. Containing a standalone implementation of methods, benchmark problems, data sets and analysis tools used in this study. (ZIP 6953 kb) [file 12918_2017_433_MOESM2_ESM.zip › DRAMToolbox/mcmcstat/removepoints.m]

function y=removepoints(h)
%REMOVEPOINTS Remove points from current axis
% removepoints(h) removes points from axis h
% use removepoits(gcf) to remove points from all axes of the current figure

% Marko Laine <Marko.Laine@Helsinki.FI>
% $Revision: 1.3 $  $Date: 2003/05/07 12:01:19 $

if nargin<1
  h = gca;
end

if strcmp(get(h,'type'),'figure')
  hh = findobj(h,'type','axes');
else
  hh = h;
end

for hi = 1:length(hh)

  h = hh(hi);
  
  xlim = get(h,'XLim');
  ylim = get(h,'YLim');
  zlim = get(h,'ZLim');

  h2 = get(h,'Children');

  for i=1:length(h2)
    h3 = h2(i);
    if strcmp(get(h3,'Type'),'line') & strcmp(get(h3,'LineStyle'),'none')
      set(h3,'Xdata',[]);
      set(h3,'Ydata',[]);
      set(h3,'Zdata',[]);
    end  
  end

  % restore axis
  set(h,'XLim',xlim);
  set(h,'YLim',ylim);
  set(h,'ZLim',zlim);

end

if nargout>0
  y=hh;
end
