# Supplementary material for: Comprehensive benchmarking of Markov chain Monte Carlo methods for dynamical systems
Source: BMC Syst Biol. 2017 Jun 24;11:63. doi: 10.1186/s12918-017-0433-1 (PMC5482939; doi:10.1186/s12918-017-0433-1)
Supplement: Supplementary file 2 — Supplementary Code. Containing a standalone implementation of methods, benchmark problems, data sets and analysis tools used in this study. (ZIP 6953 kb) [file 12918_2017_433_MOESM2_ESM.zip › DRAMToolbox/mcmcstat/smooth2d.m]

function Z = smooth2d(X,lam)
%SMOOTH2D - smooth matrix rows and columns
% Z = smooth2d(X,lam) returns matrix Z that minimizes
% |X-Z| + |lam(1)*B1*Z| + |Z*B2*lam(2)|
% where B1 and B2 are 1. order difference matrices for rows and columns
% of X.

% Marko Laine <marko.laine@fmi.fi>
% $Revision: 1.3 $  $Date: 2011/03/16 12:28:19 $

if length(lam)<2
  lam1 = lam(1); lam2 = lam1;
else
  lam1 = lam(1); lam2 = lam(2);
end

[m,n] = size(X);
order = 1;

% Here is what we do:
% Fit identity model X = I*Z with reqularization given above.
% In general B*Z can be calculated as kron(eye(m),B)*Z(:) and
% Z*B as kron(B',eye(n))*Z(:), so the augmented model matrix becomes
% [eye(m*n); kron(eye(m),B1); kron(B2',eye(n)] with "observations"
% [X(:); zeros(N,1)], with suitable N. Using sparse matrices
% this becomes:
Z = full(reshape(...
    [speye(m*n);...
     kron(speye(m),diff(speye(m),order).*lam1);...
     kron(diff(speye(n),order).*lam2,speye(n))] \ ...
    [X(:);sparse(m*(m-order)+n*(n-order),1)], ...
    m,n));
