# Supplementary material for: Comprehensive benchmarking of Markov chain Monte Carlo methods for dynamical systems
Source: BMC Syst Biol. 2017 Jun 24;11:63. doi: 10.1186/s12918-017-0433-1 (PMC5482939; doi:10.1186/s12918-017-0433-1)
Supplement: Supplementary file 2 — Supplementary Code. Containing a standalone implementation of methods, benchmark problems, data sets and analysis tools used in this study. (ZIP 6953 kb) [file 12918_2017_433_MOESM2_ESM.zip › DRAMToolbox/mcmcstat/spectrum.m]

function [y,f]=spectrum(x,nfft,nw)
%SPECTRUM Power spectral density using Hanning window
%  [y,f]=spectrum(x,nfft,nw) 

% See also: psd.m in Signal Processing Toolbox 

% Marko Laine <Marko.Laine@Helsinki.FI>
% $Revision: 1.3 $  $Date: 2007/08/10 08:54:49 $

if nargin < 2 | isempty(nfft)
  nfft = min(length(x),256);
end
if nargin < 3 | isempty(nw)
  nw = fix(nfft/4);
end
noverlap = fix(nw/2);

% Hanning window
w = .5*(1 - cos(2*pi*(1:nw)'/(nw+1)));
% Daniel
%w = [0.5;ones(nw-2,1);0.5];
n = length(x);
if n < nw
    x(nw)=0;  n=nw;
end
x = x(:);

k = fix((n-noverlap)/(nw-noverlap)); % no of windows
index = 1:nw;
kmu = k*norm(w)^2; % Normalizing scale factor
y = zeros(nfft,1);
for i=1:k
% xw = w.*detrend(x(index),'linear');
  xw = w.*x(index);
  index = index + (nw - noverlap);
  Xx = abs(fft(xw,nfft)).^2;
  y = y + Xx;
end

y = y*(1/kmu); % normalize

n2 = floor(nfft/2);
y  = y(1:n2);
f  = 1./n*(0:(n2-1));
