# Supplementary material for: Comprehensive benchmarking of Markov chain Monte Carlo methods for dynamical systems
Source: BMC Syst Biol. 2017 Jun 24;11:63. doi: 10.1186/s12918-017-0433-1 (PMC5482939; doi:10.1186/s12918-017-0433-1)
Supplement: Supplementary file 2 — Supplementary Code. Containing a standalone implementation of methods, benchmark problems, data sets and analysis tools used in this study. (ZIP 6953 kb) [file 12918_2017_433_MOESM2_ESM.zip › DRAMToolbox/mcmcstat/spectrum0.m]

function s=spectrum0(x)
%SPECTRUM0 Spectral density at frequency zero
% spectrum0(x) spectral density at zero for columns of x

% ML, 2002
% $Revision: 1.3 $  $Date: 2003/05/07 12:22:19 $

[m,n]= size(x);
s = zeros(1,n);
for i=1:n
  spec = spectrum(x(:,i),m);
  s(i) = spec(1);
end
