# Supplementary material for: Comprehensive benchmarking of Markov chain Monte Carlo methods for dynamical systems
Source: BMC Syst Biol. 2017 Jun 24;11:63. doi: 10.1186/s12918-017-0433-1 (PMC5482939; doi:10.1186/s12918-017-0433-1)
Supplement: Supplementary file 2 — Supplementary Code. Containing a standalone implementation of methods, benchmark problems, data sets and analysis tools used in this study. (ZIP 6953 kb) [file 12918_2017_433_MOESM2_ESM.zip › DRAMToolbox/mcmcstat/tdf.m]

function p=tdf(x,df,nc)
%TDF     t distribution function
% p = TDF(x,df)  x quantile, df dergees of freedom

% Marko Laine <Marko.Laine@Helsinki.FI>
% $Revision: 1.4 $  $Date: 2007/12/04 08:57:00 $

if nargin<3,nc=0;end
if exist('distribs') == 3
  p=distribs('tdf',x,df,nc);
else % non mex version
  if any(nc~=0), error('non central t not available');end
  p = zeros(size(x));
  i1 = x<0;
  i2 = x==0;
  i3 = x>0;
  p(i1) = betainc(df./(df+x(i1).^2),df/2,1/2)./2;
  p(i2) = 0.5;
  p(i3) = 1-betainc(df./(df+x(i3).^2),df/2,1/2)./2;
end
