# Supplementary material for: Comprehensive benchmarking of Markov chain Monte Carlo methods for dynamical systems
Source: BMC Syst Biol. 2017 Jun 24;11:63. doi: 10.1186/s12918-017-0433-1 (PMC5482939; doi:10.1186/s12918-017-0433-1)
Supplement: Supplementary file 2 — Supplementary Code. Containing a standalone implementation of methods, benchmark problems, data sets and analysis tools used in this study. (ZIP 6953 kb) [file 12918_2017_433_MOESM2_ESM.zip › DRAMToolbox/mcmcstat/tpf.m]

function y=tpf(x,df)
% TPF t probability density function
% TPF(x,df) x value, df degrees of freedom

% Marko Laine <Marko.Laine@Helsinki.FI>
% $Revision: 1.4 $  $Date: 2009/02/12 14:08:51 $
y = gamma((df+1)/2)./gamma(df/2) .* (1+x.^2./df).^(-(df+1)./2)/sqrt(df*pi);
