# Supplementary material for: Comprehensive benchmarking of Markov chain Monte Carlo methods for dynamical systems
Source: BMC Syst Biol. 2017 Jun 24;11:63. doi: 10.1186/s12918-017-0433-1 (PMC5482939; doi:10.1186/s12918-017-0433-1)
Supplement: Supplementary file 2 — Supplementary Code. Containing a standalone implementation of methods, benchmark problems, data sets and analysis tools used in this study. (ZIP 6953 kb) [file 12918_2017_433_MOESM2_ESM.zip › DRAMToolbox/mcmcstat/tqf.m]

function x=tqf(p,df,nc)
% TQF - inverse of t distribution
% TQF(p,df,nc) p probability, df degrees of freedom, nc noncentrality

% Marko Laine <Marko.Laine@Helsinki.FI>
% $Revision: 1.8 $  $Date: 2007/08/09 19:14:54 $

if nargin<3,nc=0;end

if ~isunix & exist('distribs') == 3 % Windows and we have the mex code
  x=distribs('tin',p,df,nc);
else
  if any(nc~=0)
    error('No non-central tqf in unix')
  end
  x  = zeros(size(p));
  ks = find(p < 0.5);
  kl = find(p >= 0.5);
  x(kl) =  sqrt(df./invbetainc(2*(1-p(kl)),df./2,1/2)-df);
  x(ks) = -sqrt(df./invbetainc(2*p(ks),df./2,1/2)-df);
end
