# Supplementary material for: Comprehensive benchmarking of Markov chain Monte Carlo methods for dynamical systems
Source: BMC Syst Biol. 2017 Jun 24;11:63. doi: 10.1186/s12918-017-0433-1 (PMC5482939; doi:10.1186/s12918-017-0433-1)
Supplement: Supplementary file 2 — Supplementary Code. Containing a standalone implementation of methods, benchmark problems, data sets and analysis tools used in this study. (ZIP 6953 kb) [file 12918_2017_433_MOESM2_ESM.zip › PESTOToolbox/GelmanRubinstat.m]

function psrf = GelmanRubinstat(chains,options)
%GELMANRUBIN Computes the R-hat statistic by Gelman and Rubin for a population of Markov chains.
%
% INPUT VARIABLES:
%       chains:     1xn cell containing n parameter objects as used by
%                   PESTO, i.e. chains{1} = parameters etc
%       options.mode:       either single-chain or multi-chain
%
% OUTPUT VARIABLES:
%       rhat:            Gelman-Rubin statistic
%
%

% Reference: General Methods for Monitoring Convergence of Iterative Simulations, Stephen P. BROOKS and Andrew GELMAN.

%   Author: Daniel Schmidl and Sabine Hug
%   Date:   16.10.15

% parameters.S.par = nan(parameters.number,length(1:options.thinning:options.nsimu_run));
% parameters.S.PT.par = nan(parameters.number,length(1:options.thinning:options.nsimu_run),options.MC.n_temps);

numsamples=zeros(1,size(chains,2));
x_mean= zeros(chains{1}.number, size(chains,2));
s_i2= zeros(chains{1}.number, size(chains,2));

Bn=zeros(1,chains{1}.number);
W=zeros(1,chains{1}.number);
sigma2_plus=zeros(1,chains{1}.number);
psrf=zeros(1,chains{1}.number);

switch options.mode
    case 'single-chain'
        
        
        
        m = size(chains,2);
        for j=1:m
            numsamples(j)= size(chains{j}.S.par,2);
        end
        n = min(numsamples);
        
        for i=1:chains{1}.number
            
            for j=1:m
                x_mean(i,j) = mean(chains{j}.S.par(i,end-n+1:end));
                
                s_i2(i,j) = var(chains{j}.S.par(i,end-n+1:end));
                
            end
            Bn(i) = var(x_mean(i,:));
            W(i) = mean(s_i2(i,:));
            sigma2_plus(i) = (n-1)*W(i)/n + Bn(i);
            % Potential scale reduction factor psrf
            psrf(i) = (sqrt((n-1)/(m*n)  +  (m+1)*sigma2_plus(i)/(m*W(i))));

            
            fprintf('\nIn parameter %i:\n',i)
            fprintf('\nGelman-Rubin Potential scale reduction factor %f:\n',psrf(i));
            
        end
        
        
        
        
        
    case 'multi-chain'
        m = size(chains,2);
        for j=1:m
            numsamples(j)= size(chains{j}.S.PT.par,2);
        end
        n = min(numsamples);
        
        for i=1:chains{1}.number
            
            for j=1:m
                x_mean(i,j) = mean(chains{j}.S.PT.par(i,end-n+1:end,1));
                
                s_i2(i,j) = var(chains{j}.S.PT.par(i,end-n+1:end,1));
                
            end
            Bn(i) = var(x_mean(i,:));
            W(i) = mean(s_i2(i,:));
            sigma2_plus(i) = (n-1)*W(i)/n + B(i);
            
            % Potential scale reduction factor psrf
            psrf(i) = (sqrt((n-1)/(m*n)  +  (m+1)*sigma2_plus(i)/(m*W(i))));

            
            fprintf('\nIn parameter %i:\n',i)
            fprintf('\nGelman-Rubin Potential scale reduction factor %f:\n',psrf(i));
            
        end
        
        
end
