# Supplementary material for: Comprehensive benchmarking of Markov chain Monte Carlo methods for dynamical systems
Source: BMC Syst Biol. 2017 Jun 24;11:63. doi: 10.1186/s12918-017-0433-1 (PMC5482939; doi:10.1186/s12918-017-0433-1)
Supplement: Supplementary file 2 — Supplementary Code. Containing a standalone implementation of methods, benchmark problems, data sets and analysis tools used in this study. (ZIP 6953 kb) [file 12918_2017_433_MOESM2_ESM.zip › PESTOToolbox/getEllipse.m]

function X = getEllipse(m,C,d)

phi = linspace(0,2*pi,100);

[V,L] = eig(C);
if max(diag(L)) < 1e-8
    X = m;
elseif min(diag(L)) > 1e-8
    X = bsxfun(@plus,d*sqrtm(squeeze(C))*[cos(phi);sin(phi)],m(:));
else
    [~,i] = max(diag(L));
%     V(:,i)*sqrt(L(i,i))
%     (V(:,i)*sqrt(L(i,i)))*(V(:,i)*sqrt(L(i,i)))'
%     C
    X = [m(:)-d*sqrt(L(i,i))*V(:,i),m(:)+d*sqrt(L(i,i))*V(:,i)];
end
