# Supplementary material for: Comprehensive benchmarking of Markov chain Monte Carlo methods for dynamical systems
Source: BMC Syst Biol. 2017 Jun 24;11:63. doi: 10.1186/s12918-017-0433-1 (PMC5482939; doi:10.1186/s12918-017-0433-1)
Supplement: Supplementary file 2 — Supplementary Code. Containing a standalone implementation of methods, benchmark problems, data sets and analysis tools used in this study. (ZIP 6953 kb) [file 12918_2017_433_MOESM2_ESM.zip › PESTOToolbox/getParameterConfidenceIntervals.m]

% getParameterConfidenceIntervals.m calculates the confidence intervals based on
%   the Hessian at the maximum a posteriori estimate or profiles.
%
% USAGE:
% ======
% parameters = getParameterConfidenceIntervals(parameters,alpha)
%
% INPUTS:
% =======
% parameters ... parameter struct
% alpha ... vector of confidence levels
%
% Outputs:
% ========
% parameters.CI ... Information about confidence levels
%   Threshold based confidence intervals:
%     .local_PL ... from local approximation.
%     .PL ... from profiles.
%   Mass based confidence intervals:
%     .local_B ... from local approximation.
%   Bayesian confidence interval:
%     .S ... using percentiles.
%
% 2013/11/29 Jan Hasenauer

function parameters = getParameterConfidenceIntervals(parameters,alpha)

% Initialization
parameters.CI.alpha_levels = alpha;

% Loop: alpha levels
for k = 1:length(alpha)
    % Loop: Parameters
    for i = 1:parameters.number
        if isfield(parameters,'MS')
            % Confidence intervals computed using local approximation and a
            % threshold (-> similar to PL-based confidence intervals)
            parameters.CI.local_PL(i,1,k) = parameters.MS.par(i) - sqrt(icdf('chi2',alpha(k),1)/parameters.MS.hessian(i,i));
            parameters.CI.local_PL(i,2,k) = parameters.MS.par(i) + sqrt(icdf('chi2',alpha(k),1)/parameters.MS.hessian(i,i));

            % Confidence intervals computed using local approximation and the
            % probability mass (-> similar to Bayesian confidence intervals)
            if parameters.MS.hessian(i,i) > 1e-16
                parameters.CI.local_B(i,1,k)  = icdf('norm',  (1-alpha(k))/2,parameters.MS.par(i),inv(sqrt(parameters.MS.hessian(i,i))));
                parameters.CI.local_B(i,2,k)  = icdf('norm',1-(1-alpha(k))/2,parameters.MS.par(i),inv(sqrt(parameters.MS.hessian(i,i))));
            else
                parameters.CI.local_B(i,1,k) = -inf;
                parameters.CI.local_B(i,2,k) =  inf;
            end
        end
        
        % Confidence intervals computed using profile likelihood
        if isfield(parameters,'P')
            if i <= length(parameters.P)
                if ~isempty(parameters.P(i).par)
                    % left bound
                    ind  = find(parameters.P(i).par(i,:) <= parameters.MS.par(i));
                    j = find(parameters.P(i).R(ind) <= exp(-icdf('chi2',alpha(k),1)/2),1,'last');
                    if ~isempty(j)
                        parameters.CI.PL(i,1,k) = interp1(parameters.P(i).R(ind([j,j+1])),...
                            parameters.P(i).par(i,ind([j,j+1])),exp(-icdf('chi2',alpha(k),1)/2));
                    else
                        parameters.CI.PL(i,1,k) = -inf;
                    end
                    % right bound
                    ind  = find(parameters.P(i).par(i,:) >= parameters.MS.par(i));
                    j = find(parameters.P(i).R(ind) <= exp(-icdf('chi2',alpha(k),1)/2),1,'first');
                    if ~isempty(j)
                        parameters.CI.PL(i,2,k) = interp1(parameters.P(i).R(ind([j-1,j])),...
                            parameters.P(i).par(i,ind([j-1,j])),exp(-icdf('chi2',alpha(k),1)/2));
                    else
                        parameters.CI.PL(i,2,k) = inf;
                    end
                end
            end
        end
        
        % Confidence intervals computed using sample
        if isfield(parameters,'S')
            parameters.CI.S(i,:,k) = prctile(parameters.S.par(i,:),100*[alpha(k)/2,1-alpha(k)/2]);
        end
    end
end
