# Supplementary material for: Comprehensive benchmarking of Markov chain Monte Carlo methods for dynamical systems
Source: BMC Syst Biol. 2017 Jun 24;11:63. doi: 10.1186/s12918-017-0433-1 (PMC5482939; doi:10.1186/s12918-017-0433-1)
Supplement: Supplementary file 2 — Supplementary Code. Containing a standalone implementation of methods, benchmark problems, data sets and analysis tools used in this study. (ZIP 6953 kb) [file 12918_2017_433_MOESM2_ESM.zip › PESTOToolbox/getParameterSamples.m]

% getParameterSamples.m performs MCMC sampling of the posterior
%   distribution allowing the user to choose between multiple methods and
%   tunings. This routine can take into account the results of a preceeding
%   multi-start local optimization.
%
% USAGE:
% ======
% [...] = getParameterSamples(parameters,logPosterior)
% [...] = getParameterSamples(parameters,logPosterior,options)
% [parameters] = getParameterSamples(...)
% [parameters,fh_logPost_trace] = getParameterSamples(...)
% [parameters,fh_logPost_trace,fh_par_trace] = getParameterSamples(...)
% [parameters,fh_logPost_trace,fh_par_trace,fh_par_dis] = getParameterSamples(...)
%
% INPUTS:
% =======
% parameters ... parameter struct containing at least:
%   .number ... number of parameter
%   .ml .. maximum likelihood estimate
%   .min ... lower bound for parameter values
%   .max ... upper bound for parameter values
% logPosterior ... log-posterior of model as function of the parameters.
% options ... options of algorithm
%   .nsimu_warmup ... length of MCMC warm-up run (default = 1e4).
%   .nsimu_run ... length of MCMC run(default = 5e4).
%   .algorithm ... MCMC sampling scheme (default = 'dram')
%   .qcov ... initial covariance matrix for MCMC sampling
%       (default = 0.001*eye(parameters.number)).
%   .adaptint ... number of function evaluations between adaptation of
%       the MCMC transition kernel (default = 20*parameters.number).
%   .plot ... visualization of the results after the computation (default = 'true').
%   .plot_options ... plot options:
%       .interval ... method uses to determine plot bounds (default = 'dynamic').
%       .hold_on ... conserve of current plot content (default = 'false').
%   .fh_logPost_trace ... figure handle for log-posterior trace plot.
%   .fh_par_trace ... figure handle for parameter trace plots.
%   .fh_par_dis ... figure handle for the parameter distribution plot.
%   .rng ... initialization of random number generator (default = 0).
%       = any ral number r => random generator is initialized with r.
%       = [] ... random number generator is not initialized.
%       (Initializing the random number generator can be helpfult to
%       understand problems.)
%   .plot_options ... plot options for plotPropertyProfiles.m.
%
% Outputs:
% ========
% parameters ... updated parameter object containing:
%   .S ... parameter and posterior sample.
%       .logPost ... log-posterior function along chain
%       .par  ... parameters along chain
%
% 2012/07/11 Jan Hasenauer
% 2015/04/29 Jan Hasenauer
% 2016/12/22 Benjamin Ballnus

function [parameters,fh_logPost_trace,fh_par_trace,fh_par_dis_1D,fh_par_dis_2D] = getParameterSamples(varargin)


%% Check and assign inputs
if nargin >= 2
    parameters = varargin{1};
    objective_function = varargin{2};
else
    error('getParameterSamples requires at least three inputs.')
end

parameters.min = parameters.min(:);
parameters.max = parameters.max(:);
if ~isfield(parameters,'number')
    parameters.number = length(parameters.min);
end
if    (length(parameters.min) ~= parameters.number) ...
        || (length(parameters.max) ~= parameters.number)
    error('Dimension of parameters.min, parameters.max and parameters.number is inconsistent.');
end

% % % % % Set options % % % % %
% ---- General options ---- %
options.parallelization.comp_type = 'sequential'; % 'parallel';
options.parallelization.n_proposals = 10;

options.obj_type = 'log-posterior'; % 'negative log-posterior'
options.mode = 'text';%,'silent','visual';
options.save = 'false'; % 'true'
options.rng = 'shuffle';

options.plot_options.interval = 'dynamic';
options.fh.logPost_trace = [];
options.fh.par_trace = [];
options.fh.par_dis_1D = [];
options.fh.par_dis_2D = [];

options.report_interval = 100;
options.show_warning = true;

% ---- General Sampling options ---- %
% options.theta_0 = zeros(parameters.number,1);
% options.Sigma_0 = 0.001*eye(parameters.number);

options.thinning = 1;
options.nsimu_warmup = 1e3 * parameters.number;
options.nsimu_run    = 1e4 * parameters.number;
options.sampling_scheme = 'multi-chain';
options.multi_chain_scheme = 'parallel tempering';

% --- Random Walk Options --- %
options.SC.proposal_scheme = 'AM';

% -- DRAM options -- %
options.SC.DRAM.algorithm = 'dram';
options.SC.DRAM.ntry = 3;

% -- MALA options -- %
options.SC.MALA.min_regularisation = 1e-5; % minimal regularistion for hessian matrix
options.SC.MALA.w_hist = 0; % interpolation between MALA and AM proposal

% -- AM options -- %
options.SC.AM.min_regularisation = 1e-5; % minimal regularistion for covariance matrix
options.SC.AM.init_memory_length = 20*parameters.number;
options.SC.AM.adaption_interval = 1;
options.SC.AM.proposal_scaling_scheme = 'Lacki'; %'Haario'

% - Adaption + scaling options - %
options.SC.AM.Haario.min_acc = 0.15;
options.SC.AM.Haario.max_acc = 0.30;
options.SC.AM.Haario.adap_sigma_scale = 0.95;

options.SC.AM.Lacki.alpha_update = 1;
options.SC.AM.Lacki.alpha_scale = 0.51;

% --- Multi-chain options --- %
options.MC.n_temps = 10;

% -- PT options -- %
options.MC.PT.swapStrategy = 'PTEE';
options.MC.PT.exp_temps = 5;
options.MC.PT.chain_elimination_scheme = 'Lacki';
options.MC.PT.adapt_temperature_value = true;
options.MC.PT.adapt_temperature_number = true;
options.MC.PT.adapt_temperature_number_inter_update_time = options.nsimu_warmup/2;
options.MC.PT.alpha = 1;
options.MC.PT.start_iter_temp_adaption = 3 * options.nsimu_warmup;

% -- PHS options -- %
options.MC.PHS.training_time = options.nsimu_run/2;

if nargin == 3
    options = setdefault(varargin{3},options);
end

rng(options.rng);


% Use MS distribution to find sufficient start values and inital covariances for tempered
% chains. To do so, we take into account both - the height and basin of the modes in our target
if isfield(parameters,'MS')
    if strcmp(options.sampling_scheme,'multi-chain')
        it = min([find(isnan(parameters.MS.logPost),1)-1,length(parameters.MS.logPost)]);     
        if isfield(options,'MC')
            if isfield(options.MC,'n_temps')
                if  it > options.MC.n_temps
                    
                    % Construct a discrete probability density to toss
                    % starting points from. Uses a LH Ratio Test with 
                    % alpha = 1/1000 to determine which is the worst LH
                    % value taken into account to build this probability
                    % density.
                    it = 2 * (max(parameters.MS.logPost) - parameters.MS.logPost);
                    it = min(find(it >= chi2inv( 1 - 0.001 , 1 ))); 
                    if isempty(it)
                      it = length(parameters.MS.logPost);
                    end
                    
                    llh_max = parameters.MS.logPost(1) * ones(it,1);
                    llh_min = parameters.MS.logPost(it) * ones(it,1);
                    llh_weights = ones(it,1) - ...
                        (llh_max - parameters.MS.logPost(1:it)) ./ (llh_max - llh_min);
                    llh_dense = llh_weights / sum(llh_weights);
                    llh_dist = cumsum(llh_dense);
                    tossed_idx = [];
                    for i = 1:options.MC.n_temps
                        tossed_idx(end+1) = find(rand() <= llh_dist,1,'first');
                    end
                else
                    tossed_idx = 1;
                end
            else
                error('You have to specify a number of temperatures.')
            end
        else
            error('You have to specify temperature scheme options.')
        end
    else
        tossed_idx = 1;
    end
    if ~isfield(options,'theta_0')
        options.theta_0 = parameters.MS.par(:,tossed_idx);
        options.theta_0 = parameters.MS.par(:,tossed_idx);
    else
        options.theta_0 = options.theta_0;
    end
    if ~isfield(options,'Sigma_0')
        Sigma_0 = zeros([size(parameters.MS.hessian(:,:,1)),length(tossed_idx)]);
        for i = 1:length(tossed_idx)
            Sigma_0(:,:,i) = inv(parameters.MS.hessian(:,:,tossed_idx(i)));
            Sigma_0(:,:,i) = Sigma_0(:,:,i) + options.SC.AM.min_regularisation*eye(parameters.number);
            Sigma_0(:,:,i) = (Sigma_0(:,:,i)+Sigma_0(:,:,i)')/2;
            [~,p] = cholcov(Sigma_0(:,:,i),0);
            if i > 1 && p ~= 0  % It might happen, that the hessian is ill conditioned (e.g. mRNA example)
                disp('WARNING: Some of your Sigma_0 are ill conditioned!');
                Sigma_0(:,:,i) = Sigma_0(:,:,i-1);
            elseif p ~= 0
                disp('WARNING: Your Posterior Sigma_0 is ill conditioned! Setting it to 1e-3*eye.');
                Sigma_0(:,:,1) = 1e-3 * eye(size(parameters.MS.hessian(:,:,1)));
            end
        end
        options.Sigma_0 = Sigma_0;
        options.Sigma_0 = Sigma_0;
    else
        options.Sigma_0 = options.Sigma_0;
        options.Sigma_0 = options.Sigma_0;
    end
else
    if ~isfield(options,'theta_0') || ~isfield(options,'Sigma_0')
        error('You either have to specify theta0 and Sigma0 or perform a MS-optimization.')
    end
    if strcmp(options.sampling_scheme,'multi-chain')
        if isfield(options,'MC')
            if isfield(options.MC,'n_temps')
                if isfield(options,'theta_0') && isfield(options,'Sigma_0')
                    switch size(options.theta_0,2)
                        case 1
                            theta_0 = repmat(options.theta_0,[1,options.MC.n_temps]);
                        case options.MC.n_temps
                            theta_0 = options.theta_0;
                        otherwise
                            error('Dimension of options.theta_0 is incorrect.');
                    end
                    switch size(options.Sigma_0,3)
                        case 1
                            Sigma_0 = repmat(options.Sigma_0,[1,1,options.MC.n_temps]);
                        case options.MC.n_temps
                            Sigma_0 = options.Sigma_0;
                        otherwise
                            error('Dimension of options.Sigma_0 is incorrect.');
                    end
                else
                    error(['You have to specify an initial parameters vector theta_0 and covariance matrix Sigma_0' ...
                        ' or perform a optimization first.']);
                end
            else
                error('You have to specify a number of temperatures.');
            end
        else
            error('You have to specify temperature scheme options.');
        end
    else
        if ~isfield(options,'theta_0') || ~isfield(options,'Sigma_0')
            error(['You have to specify an initial parameters vector theta_0 and covariance matrix Sigma_0' ...
                ' or perform a optimization first.']);
        else
            options.Sigma_0 = options.Sigma_0;
            options.theta_0 = options.theta_0;
            Sigma_0 = options.Sigma_0;
            theta_0 = options.theta_0;
        end
    end
    
    for i = 1:size(Sigma_0,3)
        [~,p] = cholcov(Sigma_0(:,:,i),0);
        if i > 1 && p ~= 0
            disp('WARNING: Some of your Sigma_0 are ill conditioned!');
            Sigma_0(:,:,i) = Sigma_0(:,:,i-1);
        elseif p ~= 0
            disp('WARNING: Your Posterior Sigma_0 is ill conditioned! Setting it to 1e-3*eye.');
            Sigma_0(:,:,1) = 1e-3 * eye(size(Sigma_0(:,:,1)));
        end
    end
    options.Sigma_0 = Sigma_0;
    options.Sigma_0 = Sigma_0;
    
    logP = nan(size(theta_0,2),1);
    for i = 1:size(theta_0,2)
        success = 0;
        j = 1;
        while success == 0
            logP(i) = logPost(theta_0(:,i),objective_function,options.obj_type,'positive',options.show_warning);
            if (isnan(logP(i))) || (logP(i) == -inf)
                disp(['WARNING: Some of your initital parameter vecotrs theta_0 are ill conditioned! Therefore' ...
                    ' randomize theta_0 and test it again. Temperature number: ' num2str(i) ...
                    ' Try number: ' num2str(j)]);
                j = j + 1;
                theta_0(:,i) = parameters.min + rand(size(theta_0(:,i))).* (parameters.max - parameters.min);
            else
                success = 1;
            end
        end
    end
    options.theta_0 = theta_0;
    
end

%% Initialization and figure generation
fh_logPost_trace = [];
fh_par_trace = [];
fh_par_dis_1D = [];
switch options.mode
    case 'visual'
        % logL trace
        if isempty(options.fh.logPost_trace)
            fh_logPost_trace = figure;
        else
            fh_logPost_trace = figure(options.fh.logPost_trace);
        end
        % parameter traces
        if isempty(options.fh.par_trace)
            fh_par_trace = figure;
        else
            fh_par_trace = figure(options.fh.par_trace);
        end
        % parameter distribution
        if isempty(options.fh.par_dis_1D)
            fh_par_dis_1D = figure;
        else
            fh_par_dis_1D = figure(options.fh.par_dis_1D);
        end
        if isempty(options.fh.par_dis_2D)
            fh_par_dis_2D = figure;
        else
            fh_par_dis_2D = figure(options.fh.par_dis_2D);
        end
    case 'text'
        fprintf(' \nSampling:\n=========\n');
    case 'silent' % no output
end


%% Selection of sampling proceedure
switch options.sampling_scheme
    
    %% DRAM
    case 'DRAM'
        % This section provides the interface to the MATLAB tooparameters.minox for
        % delayed rejection adaptive metropolis sampling developed by
        % H. Haario et al. (2006), DRAM: Efficient adaptive MCMC,
        % Stat. Comp., 4(16):339-354.
        
        % Model
        for i = 1:parameters.number
            params{i} = {parameters.name{i},options.theta_0(i),parameters.min(i),parameters.max(i)};
        end
        
        model.ssfun = @(theta,dummi) 2*logPost(theta,objective_function,options.obj_type,'negative',options.show_warning);
        model.sigma2 = 1;
        model.N = 1;
        
        % Initial Regularisation (necessary for some MS supplied Hessians)
        [~,p] = cholcov(options.Sigma_0,0);
        if p ~= 0
            options.Sigma_0 = options.Sigma_0 + options.SC.AM.min_regularisation*eye(parameters.number);
            options.Sigma_0 = (options.Sigma_0+options.Sigma_0')/2;
        end        
        
        % Options
        options_dram.method      = options.SC.DRAM.algorithm; % adaptation method (mh,am,dr,dram)
        options_dram.qcov        = options.Sigma_0;      % proposal covariance
        options_dram.adaptint    = options.SC.AM.adaption_interval;  % adaptation interval
        options_dram.printint    = 0;  % how often to show info on acceptance ratios
        switch options.mode
            case 'silent'
                options_dram.verbosity   = 0;  % how much to show output in Matlab window
            case 'text'
                options_dram.verbosity   = 1;  % how much to show output in Matlab window
            case 'debug'
                options_dram.verbosity   = 2;  % how much to show output in Matlab window
        end
        options_dram.updatesigma = 0;  % update error variance
        options_dram.stats       = 0;  % save extra statistics in results
        options_dram.ntry        = options.SC.DRAM.ntry;
        
        if strcmp(options.mode,'visual')
            options_dram.waitbar     = 1;  % show garphical waitbar
        else
            options_dram.waitbar     = 0;
        end
        
        % Warm-up
        options_dram.nsimu = options.nsimu_warmup; % # simulations
        [results] = mcmcrun(model,[],params,options_dram);
        
        % Sampling
        options_dram.nsimu = options.nsimu_run; % # simulations
        [results,Theta,~,Obj] = mcmcrun(model,[],params,options_dram,results);
        
        % Reassignment
        parameters.S = results;
        parameters.S.logPost = -0.5*Obj;
        parameters.S.par = Theta';
        
    case 'single-chain'
        
        % Initialization
        parameters.S.par = nan(parameters.number,length(1:options.thinning:options.nsimu_run));
        parameters.S.logPost = nan(length(1:options.thinning:options.nsimu_run),1);
        j = 0;
        acc = 0;
        
        theta = options.theta_0;
        mu_hist = options.theta_0;
        Sigma_hist = options.Sigma_0;
        
        sigma_scale = 1;
        
        % Initialization and testing of starting point
        switch options.SC.proposal_scheme
            case {'MH','AM'}
                [logP] = logPost(theta,objective_function,options.obj_type,'positive',options.show_warning);
                mu = theta;
                Sigma = options.Sigma_0;
            case 'MALA'
                [logP,G,H] = logPost(theta,objective_function,options.obj_type,'positive',options.show_warning);
                if logP < inf
                    [mu,Sigma] = getProposal(theta,G,H,options.SC.MALA.min_regularisation,options.SC.MALA.w_hist,...
                        options.theta_0,options.Sigma_0,parameters.min,parameters.max);
                end
        end
        if isnan(logP) || (logP == -inf)
            error('log-posterior undefined at initial point.');
        end
        % Initial Regularisation (necessary for some MS supplied Hessians)
        [~,p] = cholcov(Sigma,0);
        if p ~= 0
            Sigma = Sigma + options.SC.AM.min_regularisation*eye(parameters.number);
            Sigma = (Sigma+Sigma')/2;
        end
        
        % Initialization of waitbar
        if strcmp(options.mode,'visual')
            h = waitbar(0,['Sampling completed to 0 % (acc = 0 %)']);
        end
        
        % Generate Markov chain
        for i = 1:(options.nsimu_run+options.nsimu_warmup)
            % Report of progress
            if mod(i,options.report_interval) == 0
                str = ['Sampling completed to ' num2str(100*i/(options.nsimu_run + options.nsimu_warmup),'%.2f')...
                    ' % (acc = ' num2str(100*acc/i,'%.2f') ' % )'];
                switch options.mode
                    case 'visual', waitbar(i/(options.nsimu_run + options.nsimu_warmup),h,str);
                    case 'text'
                        clc
                        disp(str);
                        disp(['Par = ( ' num2str(theta',' %1.2f' ) ' )'])
                    case 'silent' % no output
                end
            end
            
            % Propose new parameter vector
            theta_i = mvnrnd(mu,Sigma)';
            
            % Evaluate objective function
            if (sum(theta_i < parameters.min) + sum(theta_i > parameters.max) == 0)
                inbounds = 1;
                switch options.SC.proposal_scheme
                    case {'MH','AM'}
                        % Compute log-posterior
                        [logP_i] = logPost(theta_i,objective_function,options.obj_type,'positive',options.show_warning);
                        
                        % Update mu and Sigma of proposal
                        mu_i = theta_i;
                        Sigma_i = Sigma;
                    case 'MALA'
                        % Compute log-posterior, gradient and hessian
                        [logP_i,G_i,H_i] = logPost(theta_i,objective_function,options.obj_type,'positive',options.show_warning);
                        
                        % Update mu and Sigma of proposal
                        if logP_i < inf
                            [mu_i,Sigma_i] = getProposal(theta_i,G_i,H_i,options.SC.MALA.min_regularisation,options.SC.MALA.w_hist,...
                                mu_hist,Sigma_hist,parameters.min,parameters.max);
                        end
                end
            else
                inbounds = 0;
            end
            
            % Determine acceptance probability
            if (inbounds == 1) && (logP_i < inf)
                % Transition probabilities
                log_p_forward  = 1;%logmvnpdf(theta_i,mu  ,Sigma  );
                log_p_backward = 1;%logmvnpdf(theta  ,mu_i,Sigma_i);
                
                % Acceptance probability
                pacc = min( 0, logP_i - logP + log_p_backward - log_p_forward);
            else
                pacc = -inf;
            end
            
            % Accept or reject
            r = log(rand);
            if r <= pacc
                acc    = acc + 1;
                theta  = theta_i;
                logP   = logP_i;
                mu     = mu_i;
                Sigma  = Sigma_i; % only for MALA relevant
            end
            
            % Updating of mean and covariance
            [mu_hist,Sigma_hist] = updateStatistics(mu_hist,...
                Sigma_hist,theta,max(i,options.SC.AM.init_memory_length),...
                options.SC.AM.Lacki.alpha_update);
            
            % Proposal update
            if strcmp(options.SC.proposal_scheme,'AM') && (mod(i,options.SC.AM.adaption_interval) == 0)
                switch options.SC.AM.proposal_scaling_scheme
                    case 'Haario'
                        if acc/i < options.SC.AM.Haario.min_acc
                            sigma_scale = sigma_scale*options.SC.AM.Haario.adap_sigma_scale;
                        elseif acc/i > options.SC.AM.Haario.max_acc
                            sigma_scale = sigma_scale/options.SC.AM.Haario.adap_sigma_scale;
                        end
                        Sigma = Sigma_hist;
                    case 'Lacki'
                        sigma_scale = sigma_scale*exp((exp(pacc)-0.234)/(i+1)^options.SC.AM.Lacki.alpha_scale);
                        Sigma = sigma_scale*Sigma_hist; 
                    case 'Lacki_cumAcc'
                        sigma_scale = sigma_scale*exp((acc/i-0.234)/(i+1)^options.SC.AM.Lacki.alpha_scale);
                        Sigma = sigma_scale*Sigma_hist;
                    otherwise
                        error('You have to specify a proper proposal scaling scheme type!')
                end
                Sigma = sigma_scale*Sigma;
                
                % Regularisation
                [~,p] = cholcov(Sigma,0);
                if p ~= 0
                    Sigma = Sigma + options.SC.AM.min_regularisation*eye(parameters.number);
                    Sigma = (Sigma+Sigma')/2;
                end
            end
            
            % Store
            if (mod(i-options.nsimu_warmup,options.thinning) == 0) && (i > options.nsimu_warmup)
                j = j + 1;
                parameters.S.par(:,j) = theta;
                parameters.S.logPost(j) = logP;
            end
        end
        % Reduction
        parameters.S.par = parameters.S.par(:,1:j);
        parameters.S.logPost = parameters.S.logPost(1:j);
        
        % Close waitbar
        if strcmp(options.mode,'visual')
            close(h)
        end
        
    case 'single-chain multi-core'
        
        n_proposals = options.parallelization.n_proposals;
        useful_total = 0;
        not_useful_total = 0;
        K_set = [];
        
        % Initialization
        parameters.S.par = nan(parameters.number,length(1:options.thinning:options.nsimu_run));
        parameters.S.logPost = nan(length(1:options.thinning:options.nsimu_run),1);
        j = 0;
        acc = 0;
        K = 0;
        
        theta = options.theta_0;
        mu_hist = options.theta_0;
        Sigma_hist = options.Sigma_0;
        
        sigma_scale = 1;
        
        % Initialization and testing of starting point
        switch options.SC.proposal_scheme
            case {'MH','AM'}
                [logP] = logPost(theta,objective_function,options.obj_type,'positive',options.show_warning);
                mu = theta;
                Sigma = options.Sigma_0;
            case 'MALA'
                [logP,G,H] = logPost(theta,objective_function,options.obj_type,'positive',options.show_warning);
                if logP < inf
                    [mu,Sigma] = getProposal(theta,G,H,options.SC.MALA.min_regularisation,options.SC.MALA.w_hist,...
                        options.theta_0,options.Sigma_0,parameters.min,parameters.max);
                end
        end
        if isnan(logP) || (logP == -inf)
            error('log-posterior undefined at initial point.');
        end
        
        % Initialization of waitbar
        if strcmp(options.mode,'visual')
            h = waitbar(0,['Sampling completed to 0 % (acc = 0 %)']);
        end
        
        % Generate Markov chain
        i = 1;
        while i <= (options.nsimu_run+options.nsimu_warmup)
            % Report of progress
            if min(mod([i-K:i],100)) == 0
                str = ['Sampling completed to ' num2str(100*i/(options.nsimu_run + options.nsimu_warmup),'%.2f')...
                    ' % (acc = ' num2str(100*acc/i,'%.2f') ' % )'];
                switch options.mode
                    case 'visual', waitbar(i/(options.nsimu_run + options.nsimu_warmup),h,str);
                    case 'text', disp(str);
                    case 'silent' % no output
                end
            end
            
            % Propose new parameter vector
            theta_i = mvnrnd(mu,Sigma,n_proposals)';
            
            % Evaluate objective function
            for k = 1:n_proposals
                if (sum(theta_i(:,k) < parameters.min) + sum(theta_i(:,k) > parameters.max) == 0)
                    inbounds(k) = 1;
                    switch options.SC.proposal_scheme
                        case {'MH','AM'}
                            % Compute log-posterior
                            [logP_i(k)] = logPost(theta_i(:,k),objective_function,options.obj_type,'positive',options.show_warning);
                            
                            % Update mu and Sigma of proposal
                            mu_i(:,k) = theta_i(:,k);
                            Sigma_i(:,:,k) = Sigma;
                        case 'MALA'
                            % Compute log-posterior, gradient and hessian
                            [logP_i(k),G_i,H_i] = logPost(theta_i(:,k),objective_function,options.obj_type,'positive',options.show_warning);
                            
                            % Update mu and Sigma of proposal
                            if logP_i(k) < inf
                                [mu_i(:,k),Sigma_i(:,:,k)] = getProposal(theta_i(:,k),G_i,H_i,options.SC.MALA.min_regularisation,options.SC.MALA.w_hist,mu_hist,Sigma_hist,parameters.min,parameters.max);
                            end
                    end
                else
                    inbounds(k) = 0;
                end
                
                % Determine acceptance probability
                if (inbounds(k) == 1) && (logP_i(k) < inf)
                    % Transition probabilities
                    log_p_forward(k)  = 1;%logmvnpdf(theta_i(:,k),mu       ,Sigma         );
                    log_p_backward(k) = 1;%logmvnpdf(theta       ,mu_i(:,k),Sigma_i(:,:,k));
                    
                    % Acceptance probability
                    pacc(k) = min( 0, logP_i(k) - logP + log_p_backward(k) - log_p_forward(k));
                else
                    pacc(k) = -inf;
                end
                
                % Accept or reject
                if log(rand) <= pacc(k)
                    acc_flag(k) = 1;
                else
                    acc_flag(k) = 0;
                end
                
            end
            
            % Assignment
            K = min(find(acc_flag));
            if isempty(K)
                K = n_proposals;
            end
            K_set(end+1) = K;
            useful_total = useful_total + K;
            not_useful_total = not_useful_total + n_proposals - K;
            for k = 1:K
                % Assignment of new state
                if acc_flag(k) == 1
                    acc    = acc + 1;
                    theta  = theta_i(:,k);
                    logP   = logP_i(k);
                    mu     = mu_i(:,k);
                    Sigma  = Sigma_i(:,:,k); % only for MALA relevant
                end
                
                % Incremental calculation of mean and covariance
                % (with memory length options.SC.AM.memory_length)
                [mu_hist,Sigma_hist] = ...
                    updateStatistics(mu_hist,...
                    Sigma_hist,...
                    theta,...
                    max(i,options.SC.AM.init_memory_length),...
                    sqrt(2)/options.SC.AM.memory_length,...
                    options.AM.Lacki_tune_alpha);
                
                % Proposal update
                if strcmp(options.SC.proposal_scheme,'AM') && (mod(i,options.SC.AM.adaption_interval) == 0)
                    switch options.SC.AM.proposal_scaling_scheme
                        case 'Haario'
                            if acc/i < options.SC.AM.Haario.min_acc
                                sigma_scale = sigma_scale*options.SC.AM.Haario.adap_sigma_scale;
                            elseif acc/i > options.SC.AM.Haario.max_acc
                                sigma_scale = sigma_scale/options.SC.AM.Haario.adap_sigma_scale;
                            end
                            Sigma = Sigma_hist;
                        case 'Lacki'
                            sigma_scale(k) = sigma_scale(k)*exp((exp(pacc(k))/i-0.234)/(i+1)^options.AM.Lacki_tune_alpha);
                            Sigma = sigma_scale*Sigma_hist;
                    end
                    Sigma = sigma_scale*Sigma;
                end
                
                % Regularisation
                [~,p] = cholcov(Sigma,0);
                if p ~= 0
                    Sigma = Sigma + options.SC.AM.min_regularisation*eye(parameters.number);
                    Sigma = (Sigma+Sigma')/2;
                end
                
                % Store
                if (mod(i-options.nsimu_warmup,options.thinning) == 0) && (i > options.nsimu_warmup)
                    j = j + 1;
                    parameters.S.par(:,j) = theta;
                    parameters.S.logPost(j) = logP;
                end
                
                % Update of counter
                i = i + 1;
            end
            
        end
        % Reduction
        parameters.S.par = parameters.S.par(:,1:j);
        parameters.S.logPost = parameters.S.logPost(1:j);
        
        % Close waitbar
        if strcmp(options.mode,'visual')
            close(h)
        end
        
    case 'multi-chain'
        switch options.multi_chain_scheme
            case 'parallel tempering'
                
                % Initialization
                if strcmp( options.mode , 'debug' )
                  parameters.S.details.par = nan(parameters.number,length(1:options.thinning:options.nsimu_run),options.MC.n_temps);
                  parameters.S.details.logPost = nan(length(1:options.thinning:options.nsimu_run),options.MC.n_temps);
                  parameters.S.details.temp_reduction_iters = [];
                  parameters.S.details.temp_reduction_numbers = [];
                  parameters.S.details.acc = nan(length(1:options.thinning:options.nsimu_run),options.MC.n_temps);
                  parameters.S.details.acc_swap = nan(length(1:options.thinning:options.nsimu_run),options.MC.n_temps,options.MC.n_temps);
                  parameters.S.details.sigma_scale = nan(length(1:options.thinning:options.nsimu_run),options.MC.n_temps);  
                  parameters.S.details.temperatures = nan(length(1:options.thinning:options.nsimu_run),options.MC.n_temps);                  
                else
                  parameters.S.details.temp_reduction_iters = [];
                  parameters.S.details.temp_reduction_numbers = [];                  
                  parameters.S.details.par = nan(parameters.number,length(1:options.thinning:options.nsimu_run),1);
                  parameters.S.details.logPost = nan(length(1:options.thinning:options.nsimu_run),1);                  
                  parameters.S.details.acc = nan(length(1:options.thinning:options.nsimu_run),1);
                  parameters.S.details.sigma_scale = nan(length(1:options.thinning:options.nsimu_run),1);   
                  parameters.S.details.acc_swap = nan(options.MC.n_temps,options.MC.n_temps);
                  parameters.S.details.temperatures = nan(length(1:options.thinning:options.nsimu_run),options.MC.n_temps);
                  
                end

                j = 0;
                i_L_update = 0;
                
                % Number of temperatures and inverse temperatures
                L = options.MC.n_temps;
                beta = linspace(1,1/L,L).^options.MC.PT.exp_temps;
                T = ones(1,L);
                
                % Accepted and proposed trnaistions
                acc = zeros(L,1);
                acc_swap = zeros(L);
                pro_swap = zeros(L);
                
                % Initial covariance scaling
                sigma_scale = ones(L,1);
                
                % Initial points for chains
                switch size(options.theta_0,2)
                    case 1
                        theta = repmat(options.theta_0,[1,L]);
                    case L
                        theta = options.theta_0;
                    otherwise
                        error('Dimension of options.theta_0 is incorrect.');
                end
                
                % Mean and covariance of in-chain samplers
                mu = nan(parameters.number,L);
                mu_i = nan(parameters.number,L);
                mu_hist = theta;
                Sigma = nan(parameters.number,parameters.number,L);
                Sigma_i = nan(parameters.number,parameters.number,L);
                switch size(options.Sigma_0,3)
                    case 1
                        Sigma_hist = repmat(options.Sigma_0,[1,1,L]);
                    case L
                        Sigma_hist = options.Sigma_0;
                    otherwise
                        error('Dimension of options.Sigma_0 is incorrect.');
                end
                
                % Initial scale Sigma based on temeprature, Todo: Folding with
                % parameter area size
                for l = 1:L
                    Sigma_hist(:,:,l) = Sigma_hist(:,:,l) / beta(l);
                end
                
                % Log-posterior
                logP = nan(L,1);
                logP_i = nan(L,1);
                
                % Initialization and testing of starting point
                switch options.SC.proposal_scheme
                    case {'MH','AM'}
                        % Loop: Temperatures
                        for k = 1:L
                            % Objective function evaluation
                            logP(k) = logPost(theta(:,k),objective_function,options.obj_type,'positive',options.show_warning);
                        end
                        
                        % Assignment
                        mu = mu_hist;
                        Sigma = Sigma_hist;
                        
                    case 'MALA'
                        % Loop: Temperatures
                        for k = 1:L
                            % Objective function evaluation
                            [logP(k),dlogP(:,k),ddlogP(:,:,k)] = ...
                                logPost(theta(:,k),objective_function,options.obj_type,'positive',options.show_warning);
                            
                            % Update mu and Sigma of proposal
                            if logP(k) < inf
                                [mu(:,k),Sigma(:,:,k)] = getProposal(options.theta_0(:,k),...
                                    beta(k)*dlogP(:,k),beta(k)*ddlogP(:,:,k),...
                                    options.SC.MALA.min_regularisation,options.SC.MALA.w_hist,...
                                    options.theta_0,options.Sigma_0,parameters.min,parameters.max);
                            end
                        end
                end
                if sum(isnan(logP)) || sum(logP == -inf)
                    error('log-posterior undefined at initial point.');
                end
                
                % Initialization of waitbar
                if strcmp(options.mode,'visual')
                    h = waitbar(0,'Sampling completed to 0 %');
                end
                
                % Generate Markov chain
                for i = 1:(options.nsimu_run+options.nsimu_warmup)
                    % Report of progress
                    if mod(i,options.report_interval) == 0
                        str = ['Sampling completed to ' num2str(100*i/(options.nsimu_run + options.nsimu_warmup),'%.2f') ' %'];
                        switch options.mode
                            case 'visual', waitbar(i/(options.nsimu_run + options.nsimu_warmup),h,str);
                            case 'text'
                                clc;
                                disp(str);
                                disp(' - number of temperatures:');
                                disp(['      ' num2str(L)]);
                                disp(' - posterior acceptance:');
                                disp(['      ' num2str(100*acc(1)'/i,'%.2f ')]);
                                disp(' - current posterior position:');
                                disp(['      ' num2str(theta(:,1)','%.2f ')]);
                            case 'debug'
                                clc;
                                disp(str);
                                disp(' - current posterior position:');
                                disp(['      ' num2str(theta(:,1)','%.2f ')]);
                                disp(' - acceptance rate for in-chain proposals [%]:');
                                disp(['      ' num2str(100*acc'/i,'%.2f ')]);
                                disp(' - acceptance rate of swaps [%]:');
                                for k1 = 1:L
                                    fprintf('      ');
                                    for k2 = 1:L
                                        if 100*acc_swap(k1,k2)/pro_swap(k1,k2) > 10
                                            fprintf(['' num2str(100*acc_swap(k1,k2)/pro_swap(k1,k2),'%2.2f') ' ']);
                                        else
                                            fprintf([' ' num2str(100*acc_swap(k1,k2)/pro_swap(k1,k2),'%2.2f') ' ']);
                                        end
                                    end
                                    fprintf('\n');
                                end
                                disp(' - proposal rate of swaps [%]:');
                                for k1 = 1:L
                                    fprintf('      ');
                                    for k2 = 1:L
                                        if 100*pro_swap(k1,k2)/sum(sum(pro_swap)) > 10
                                            fprintf(['' num2str(100*pro_swap(k1,k2)/sum(sum(pro_swap)),'%2.2f') ' ']);
                                        else
                                            fprintf([' ' num2str(100*pro_swap(k1,k2)/sum(sum(pro_swap)),'%2.2f') ' ']);
                                        end
                                    end
                                    fprintf('\n');
                                end
                                disp(' - inverse temperature beta:');
                                disp(['      ' num2str(beta,'%10.3e ')]);
                            case 'silent' % no output
                        end
                    end
                    
                    % Sampling within chain
                    for k = 1:L
                        % Propose new parameter vector
                        theta_i(:,k) = mvnrnd(mu(:,k),Sigma(:,:,k))';
                        
                        % Evaluate objetive function
                        if (sum(theta_i(:,k) < parameters.min) + sum(theta_i(:,k) > parameters.max)) == 0
                            inbounds = 1;
                            switch options.SC.proposal_scheme
                                case {'MH','AM'}
                                    % Objective function evaluation
                                    logP_i(k) = logPost(theta_i(:,k),objective_function,options.obj_type,'positive',options.show_warning);
                                    
                                    % Update mu and Sigma of proposal
                                    mu_i(:,k) = theta_i(:,k);
                                    Sigma_i(:,:,k) = Sigma(:,:,k);
                                case 'MALA'
                                    % Objective function evaluation
                                    [logP_i(k),dlogP_i(:,k),ddlogP_i(:,:,k)] = ...
                                        logPost(theta_i(:,k),objective_function,options.obj_type,'positive',options.show_warning);
                                    
                                    % Update mu and Sigma of proposal
                                    if logP_i(k) < inf
                                        [mu_i(:,k),Sigma_i(:,:,k)] = ...
                                            getProposal(theta_i(:,k),...
                                            beta(k)*dlogP_i(:,k),...
                                            beta(k)*ddlogP_i(:,:,k),...
                                            options.SC.MALA.min_regularisation,options.SC.MALA.w_hist,...
                                            mu_hist(:,k),Sigma_hist(:,:,k),parameters.min,parameters.max);
                                    end
                            end
                        else
                            inbounds = 0;
                        end
                        
                        % Determine acceptance probability
                        if (inbounds == 1) && (logP_i(k) < inf)
                            % Transition probabilities
                            log_p_forward(k)  = 1;%logmvnpdf(theta_i(:,k),mu(:,k)  ,Sigma(:,:,k)  );
                            log_p_backward(k) = 1;%logmvnpdf(theta(:,k)  ,mu_i(:,k),Sigma_i(:,:,k));
                            
                            % Acceptance probability
                            pacc(k) = min(0, beta(k)*(logP_i(k)-logP(k)) ...
                                + log_p_backward(k) - log_p_forward(k));
                        else
                            pacc(k) = -inf;
                        end
                        
                        % Accept or reject
                        if log(rand) <= pacc(k)
                            acc(k)       = acc(k) + 1;
                            theta(:,k)   = theta_i(:,k);
                            logP(k)      = logP_i(k);
                            mu(:,k)      = mu_i(:,k);
                            Sigma(:,:,k) = Sigma_i(:,:,k); % only for MALA relevant
                        end
                    end
                    
                    % Loop: Mean, covariance and proposal update
                    for k = 1:L
                        % Updating of mean and covariance
                        [mu_hist(:,k),Sigma_hist(:,:,k)] = updateStatistics(mu_hist(:,k),...
                            Sigma_hist(:,:,k),theta(:,k),max(i,options.SC.AM.init_memory_length),...
                            options.SC.AM.Lacki.alpha_update);
                        
                        % Proposal update
                        if strcmp(options.SC.proposal_scheme,'AM') && (mod(i,options.SC.AM.adaption_interval) == 0)
                            switch options.SC.AM.proposal_scaling_scheme
                                case 'Haario'
                                    if acc(k)/i < options.SC.AM.Haario.min_acc
                                        sigma_scale(k) = sigma_scale(k)*options.SC.AM.Haario.adap_sigma_scale;
                                    elseif acc(k)/i > options.SC.AM.Haario.max_acc
                                        sigma_scale(k) = sigma_scale(k)/options.SC.AM.Haario.adap_sigma_scale;
                                    end
                                    Sigma(:,:,k) = Sigma_hist(:,:,k);
                                case 'Lacki'
                                    sigma_scale(k) = sigma_scale(k)*exp((exp(pacc(k))-0.234)/(i+1)^options.SC.AM.Lacki.alpha_scale);
                                    Sigma(:,:,k) = sigma_scale(k)*Sigma_hist(:,:,k); % No bug - read Lacki: exp(2theta)*Sigma
                                case 'Lacki_cumAcc'
                                    sigma_scale(k) = sigma_scale(k)*exp((acc(k)/i-0.234)/(i+1)^options.SC.AM.Lacki.alpha_scale);
                                    Sigma(:,:,k) = sigma_scale(k)*Sigma_hist(:,:,k); % No bug - read Lacki: exp(2theta)*Sigma
                                otherwise
                                    error('You have to specify a proper proposal scaling scheme type!')
                            end
                            Sigma(:,:,k) = sigma_scale(k)*Sigma(:,:,k);
                            
                            % Regularisation
                            [~,p] = cholcov(Sigma(:,:,k),0);
                            if p ~= 0
                                Sigma(:,:,k) = Sigma(:,:,k) + options.SC.AM.min_regularisation*eye(parameters.number);
                                Sigma(:,:,k) = (Sigma(:,:,k)+Sigma(:,:,k)')/2;
                            end
                        end
                    end
                    
                    % Swaps
                    if L > 1
                        switch options.MC.PT.swapStrategy
                            % Standard stategies
                            case {'all_adjacents','all_adjacents_reversed','all_adjacents_randomized','all'}
                                % Swapping order
                                % (1st row of K is exchanged with 2nd row of K)
                                switch options.MC.PT.swapStrategy
                                    % All adjacent swaps - forward
                                    case 'all_adjacents'
                                        K = [1:L-1;...
                                            2:L];
                                        % All adjacent swaps - backward
                                    case 'all_adjacents_reversed'
                                        K = [L-1:-1:1;...
                                            L:-1:2];
                                        % All adjacent swaps - randomized
                                    case 'all_adjacents_randomized'
                                        K = randperm(L-1);
                                        K = [K;K+1];
                                        % All swaps
                                    case 'all'
                                        [K1,K2] = meshgrid(1:L,1:L);
                                        ind = bsxfun(@plus,(2:L+1)',(L+1)*(0:L-2));
                                        K = [K1(ind(:))';K2(ind(:))'];
                                end
                                % Update chain state and chain statistics
                                for k = 1:size(K,2)
                                    pro_swap(K(1,k),K(2,k)) = pro_swap(K(1,k),K(2,k)) + 1;
                                    pacc_swap = exp((beta(K(1,k))-beta(K(2,k)))*(logP(K(2,k))-logP(K(1,k))));
                                    if rand <= pacc_swap
                                        acc_swap(K(1,k),K(2,k))    = acc_swap(K(1,k),K(2,k)) + 1;
                                        theta(:,[K(1,k),K(2,k)])   = theta(:,[K(2,k),K(1,k)]);
                                        logP([K(1,k),K(2,k)])      = logP([K(2,k),K(1,k)]);
                                        mu(:,[K(1,k),K(2,k)])      = mu(:,[K(2,k),K(1,k)]);
                                        switch options.SC.proposal_scheme
                                            case 'MALA'
                                                Sigma(:,:,[K(1,k),K(2,k)]) = Sigma(:,:,[K(2,k),K(1,k)]); % only for MALA relevant
                                        end
                                    end
                                end
                                
                                % Parallel Tempering algorithm with Equi-Energy moves (PTEE)
                            case 'PTEE'
                                % Swap constellation
                                [K2,K1] = meshgrid(1:L,1:L);
                                
                                % Probabilities of possible swaps
                                swap_prob_forward = PTEE_swap_probability(logP);
                                
                                % Index of random swap
                                swap_prob_forward_vec = swap_prob_forward(:);
                                ind = find(cumsum(swap_prob_forward_vec) > rand,1,'first');
                                k1 = K1(ind);
                                k2 = K2(ind);
                                
                                % Probabilities of backward swaps
                                logP_swapped = logP;
                                logP_swapped([k1,k2]) = logP_swapped([k2,k1]);  % CHANGED k1 <-> k2
                                swap_prob_backward = PTEE_swap_probability(logP_swapped);
                                
                                % Acceptance probability
                                % (Note that for the swap strategy used here we obtain
                                % swap_prob_backward(k1,k2)/swap_prob(k1,k2) = 1)
                                pacc_swap = swap_prob_backward(k1,k2)/swap_prob_forward(k1,k2) ...
                                    * exp((beta(k2)-beta(k1))*(logP(k1)-logP(k2)));
                                
                                % Update chain state and chain statistics
                                pro_swap(k1,k2) = pro_swap(k1,k2) + 1;
                                if rand <= pacc_swap
                                    acc_swap(k1,k2)    = acc_swap(k1,k2) + 1;
                                    theta(:,[k1,k2])   = theta(:,[k2,k1]);
                                    logP([k1,k2])      = logP([k2,k1]);
                                    mu(:,[k1,k2])      = mu(:,[k2,k1]);
                                    switch options.SC.proposal_scheme
                                        case 'MALA'
                                            Sigma(:,:,[k1,k2]) = Sigma(:,:,[k2,k1]); % only for MALA relevant
                                    end
                                end
                                
                                % Other swapping strategy
                            otherwise
                                error('The user-defined swapping strategy options.MC.PT.swapStrategy is not implemented.');
                        end
                    end
                    
                    % Adaptation of the temperature value
                    if (options.MC.PT.adapt_temperature_value == 1) && (L > 1)
                        T_i = 1./beta;
                        T(1) = 1;
                        xi = zeros(1,L-1);
                        for l = 1:(L-1)
                            xi(l) = min(1, exp((beta(l+1)-beta(l))*(logP(l)-logP(l+1))));
                            T(l+1) = T(l) + (T_i(l+1)-T_i(l)) * ...
                                exp((xi(l)-0.234)/(max(i,options.SC.AM.init_memory_length)+1)^options.MC.PT.alpha);
                        end
                        beta = 1./T;
                    end
                    
                    % Adaptation of the number of temperatures
                    if (options.MC.PT.adapt_temperature_number == 1) && (L > 1)  ...
                            && (i > i_L_update)
                        if i > options.MC.PT.start_iter_temp_adaption
                            % Reduction criteria
                            setL = (sigma_scale - 2.38/sqrt(parameters.number)) >= 0;
                            
                            % Reduction of the number of temperatures
                            L_cut = find(setL, 1 );
                            if ~isempty(L_cut)
                                if L_cut == 1 && L>1
                                    L_cut = find(setL(2:end), 1 );
                                    L_cut = L_cut + 1;
                                end
                            end
                            
                            if ~isempty(L_cut)
                                if L > 1
                                    if ~isfield(options.MC,'chain_elimination_scheme')
                                        newIdxs = 1:L-1;
                                        L = L-1;
                                    elseif strcmp(options.MC.PT.chain_elimination_scheme,'last')
                                        newIdxs = 1:L-1;
                                        L = L-1;
                                    elseif strcmp(options.MC.PT.chain_elimination_scheme,'bulk')
                                        newIdxs = [1:L_cut-1,L_cut+1:L];
                                        L = L-1;
                                    elseif strcmp(options.MC.PT.chain_elimination_scheme,'Lacki')
                                        if L_cut == 1
                                            L_cut = L_cut + 1;
                                        end
                                        newIdxs = [1:L_cut-1];
                                        L = length(newIdxs);
                                    end
                                    i_L_update = i + options.MC.PT.adapt_temperature_number_inter_update_time;
                                    
                                    
                                    beta = beta(newIdxs);
                                    T = T(newIdxs);
                                    mu = mu(:,newIdxs);
                                    mu_hist = mu_hist(:,newIdxs);
                                    mu_i = mu_i(:,newIdxs);
                                    Sigma = Sigma(:,:,newIdxs);
                                    Sigma_hist = Sigma_hist(:,:,newIdxs);
                                    Sigma_i = Sigma_i(:,:,newIdxs);
                                    sigma_scale = sigma_scale(newIdxs);
                                    acc = acc(newIdxs);
                                    acc_swap = acc_swap(newIdxs,newIdxs);
                                    logP = logP(newIdxs);
                                    logP_i = logP_i(newIdxs);
                                    log_p_backward = log_p_backward(newIdxs);
                                    log_p_forward = log_p_forward(newIdxs);
                                    pacc = pacc(newIdxs);
                                    theta = theta(:,newIdxs);
                                    theta_i = theta_i(:,newIdxs);
                                    pro_swap = pro_swap(newIdxs,newIdxs);
                                    
                                    if strcmp( options.mode , 'debug' )
                                      parameters.S.details.par = parameters.S.details.par(:,:,newIdxs);
                                      parameters.S.details.logPost = parameters.S.details.logPost(:,newIdxs);
                                      parameters.S.details.acc = parameters.S.details.acc(:,newIdxs);
                                      parameters.S.details.acc_swap = parameters.S.details.acc_swap(:,newIdxs,newIdxs);
                                      parameters.S.details.sigma_scale = parameters.S.details.sigma_scale(:,newIdxs);
                                    else
                                      parameters.S.details.acc_swap = parameters.S.details.acc_swap(newIdxs,newIdxs);
                                    end
                                    parameters.S.details.temperatures = parameters.S.details.temperatures(:,newIdxs);
                                    
                                    parameters.S.details.temp_reduction_iters(end+1) = i;
                                    parameters.S.details.temp_reduction_numbers(end+1) = L;
                                end
                            end
                        end
                    end
                    
                    
                    % Store
                    if (mod(i-options.nsimu_warmup,options.thinning) == 0) && (i > options.nsimu_warmup)
                        j = j + 1;
                        
                        if strcmp( options.mode , 'debug' )
                          parameters.S.details.par(:,j,:) = theta;
                          parameters.S.details.logPost(j,:) = logP;
                          parameters.S.details.acc(j,:) = 100*acc(:)/i;
                          parameters.S.details.acc_swap(j,:,:) = 100*(acc_swap(:,:)+acc_swap(:,:)')/i;
                          parameters.S.details.sigma_scale(j,:) = sigma_scale(:);
                          parameters.S.details.Sigma_hist = Sigma_hist(:,:,:);
                          parameters.S.details.temperatures(j,:) = T;
                        else
                          parameters.S.details.par(:,j,1) = theta(:,1);
                          parameters.S.details.logPost(j,1) = logP(1);
                          parameters.S.details.acc(j,1) = 100*acc(1)/i;
                          parameters.S.details.sigma_scale(j,1) = sigma_scale(1);
                          parameters.S.details.acc_swap(:,:) = 100*(acc_swap(:,:)+acc_swap(:,:)')/i;
                          parameters.S.details.temperatures(j,:) = T;
                          
                        end
                    end
                end
                
                % Reduction
                parameters.S.details.par = parameters.S.details.par(:,1:j,:);
                parameters.S.details.logPost = parameters.S.details.logPost(1:j,:);
                parameters.S.par = parameters.S.details.par(:,1:j,1);
                parameters.S.logPost = parameters.S.details.logPost(1:j,1);
                
                % Close waitbar
                if strcmp(options.mode,'visual')
                    close(h)
                end
                
                
            case 'parallel hierarchical'
                
                
                % Initialization
                if strcmp( options.mode , 'debug' )
                  parameters.S.details.par = nan(parameters.number,length(1:options.thinning:options.nsimu_run),options.MC.n_temps);
                  parameters.S.details.logPost = nan(length(1:options.thinning:options.nsimu_run),options.MC.n_temps);
                  parameters.S.details.acc = nan(length(1:options.thinning:options.nsimu_run),options.MC.n_temps);
                  parameters.S.details.swap = nan(length(1:options.thinning:options.nsimu_run),options.MC.n_temps);
                else
                  parameters.S.details.par = nan(parameters.number,length(1:options.thinning:options.nsimu_run),1);
                  parameters.S.details.logPost = nan(length(1:options.thinning:options.nsimu_run),1);
                  parameters.S.details.acc = nan(length(1:options.thinning:options.nsimu_run),1);
                  parameters.S.details.swap = nan(length(1:options.thinning:options.nsimu_run),1);       
                end
                  
                j = 0;

                
                % Number of temperatures and inverse temperatures
                L = options.MC.n_temps;
                
                
                % Accepted and proposed transitions
                acc = zeros(L,1);
                pacc = zeros(L,1);
                n_proposed = zeros(L,1);
                
                % Initial covariance scaling
                sigma_scale = ones(L,1);
                
                % Initial points for chains
                switch size(options.theta_0,2)
                    case 1
                        theta = repmat(options.theta_0,[1,L]);
                    case L
                        theta = options.theta_0;
                    otherwise
                        error('Dimension of options.theta_0 is incorrect.');
                end
                
                
                % Mean and covariance of in-chain samplers
                mu = nan(parameters.number,L);
                mu_i = nan(parameters.number,L);
                mu_hist = theta;
                Sigma = nan(parameters.number,parameters.number,L);
                Sigma_i = nan(parameters.number,parameters.number,L);
                switch size(options.Sigma_0,3)
                    case 1
                        Sigma_hist = repmat(options.Sigma_0,[1,1,L]);
                    case L
                        Sigma_hist = options.Sigma_0;
                    otherwise
                        error('Dimension of options.Sigma_0 is incorrect.');
                end
                
                % Initialization and testing of starting point
                switch options.SC.proposal_scheme
                    case {'MH','AM'}
                        % Loop: Temperatures
                        for k = 1:L
                            % Objective function evaluation
                            logP(k) = logPost(theta(:,k),objective_function,options.obj_type,'positive',options.show_warning);
                        end
                        
                        % Assignment
                        mu = mu_hist;
                        Sigma = Sigma_hist;
                        
                    case 'MALA'
                        % Loop: Temperatures
                        for k = 1:L
                            % Objective function evaluation
                            [logP(k),dlogP(:,k),ddlogP(:,:,k)] = ...
                                logPost(theta(:,k),objective_function,options.obj_type,'positive',options.show_warning);
                            
                            % Update mu and Sigma of proposal
                            if logL(k) < inf
                                [mu(:,k),Sigma(:,:,k)] = getProposal(options.theta_0,...
                                    beta(k)*dlogP(:,k),beta(k)*ddlogP(:,:,k),...
                                    options.SC.MALA.min_regularisation,options.SC.MALA.w_hist,...
                                    options.theta_0,options.Sigma_0,parameters.min,parameters.max);
                            end
                        end
                end
                if sum(isnan(logP)) || sum(logP == -inf)
                    error('log-posterior undefined at initial point.');
                end
                
                % Initialization of waitbar
                if strcmp(options.mode,'visual')
                    h = waitbar(0,'Sampling completed to 0 %');
                end
                
                swapindex=nan(1,options.nsimu_run+options.nsimu_warmup);
                % Generate Markov chain
                for i = 1:(options.nsimu_run+options.nsimu_warmup)
                    % Report of progress
                    if mod(i,options.report_interval) == 0
                        str = ['Sampling completed to ' num2str(100*i/(options.nsimu_run + options.nsimu_warmup),'%.2f') ' %'];
                        switch options.mode
                            case 'visual', waitbar(i/(options.nsimu_run + options.nsimu_warmup),h,str);
                            case 'text'
                                clc;
                                disp(str);
                                disp(' - posterior acceptance:');
                                disp(['      ' num2str(100,'%.2f ')]);
                                disp(' - current posterior position:');
                                disp(['      ' num2str(theta(:,1)','%.2f ')]);
                            case 'debug'
                                clc;
                                disp(str);
                                disp(' - single chain acceptances:');
                                disp(['      ' num2str(acc'./n_proposed','%.2f  ')]);
                                disp(' - proposed swaps:');
                                disp(['      ' num2str(n_proposed'/i,'%.2f  ')]);                                
                                disp(' - current posterior position:');
                                disp(['      ' num2str(theta(:,1)','%.2f ')]);                              
                            case 'silent' % no output
                        end
                    end
                    
                    if options.MC.PHS.training_time <= i
                      swapindex(i) = randi(L-1)+1;
                      if i>1
                          tempsamp =  theta(:,1);
                          theta(:,1) = theta(:,swapindex(i));
                          theta(:,swapindex(i)) = tempsamp;
                          
                          tempsamp =  mu(:,1);
                          mu(:,1) = mu(:,swapindex(i));
                          mu(:,swapindex(i)) = tempsamp;
                         
%                           tempsamp =  Sigma(:,:,1);
%                           Sigma(:,:,1) = Sigma(:,:,swapindex(i));
%                           Sigma(:,:,swapindex(i)) = tempsamp;                          
                          
                          tempsamp =  logP(1);
                          logP(1) = logP(swapindex(i));
                          logP(swapindex(i)) = tempsamp;
                          
                          
%                           logP(swapindex(i)) = logPost(theta(:,swapindex(i)),objective_function,options.obj_type,'positive',options.show_warning);                  
%                           clear tempsamp
                      end
                      updateindizes = 2:L;
                      updateindizes(swapindex(i)-1) = [];
                    else
                      updateindizes = 2:L;
                    end
                    

                    % Sampling within chain
                    for k = updateindizes
                        % Propose new parameter vector
                        theta_i(:,k) = mvnrnd(mu(:,k),Sigma(:,:,k))';
                        
                        % Evaluate objetive function
                        if (sum(theta_i(:,k) < parameters.min) + sum(theta_i(:,k) > parameters.max)) == 0
                            inbounds = 1;
                            switch options.SC.proposal_scheme
                                case {'MH','AM'}
                                    % Objective function evaluation
                                    logP_i(k) = logPost(theta_i(:,k),objective_function,options.obj_type,'positive',options.show_warning);
                                    
                                    % Update mu and Sigma of proposal
                                    mu_i(:,k) = theta_i(:,k);
                                    Sigma_i(:,:,k) = Sigma(:,:,k);
                                case 'MALA'
                                    % Objective function evaluation
                                    [logP_i(k),dlogP_i(:,k),ddlogP_i(:,:,k)] = ...
                                        logPost(theta_i(:,k),objective_function,options.obj_type,'positive',options.show_warning);
                                    
                                    % Update mu and Sigma of proposal
                                    if logL_i(k) < inf
                                        [mu_i(:,k),Sigma_i(:,:,k)] = getProposal(theta_i(:,k),...
                                            beta(k)*dlogP_i(:,k),beta(k)*ddlogP_i(:,:,k),...
                                            options.SC.MALA.min_regularisation,options.SC.MALA.w_hist,...
                                            mu_hist(:,k),Sigma_hist(:,:,k),parameters.min,parameters.max);
                                    end
                            end
                        else
                            inbounds = 0;
                        end
                        
                        % Determine acceptance probability
                        if (inbounds == 1) && (logP_i(k) < inf)
                            % Transition probabilities
                            log_p_forward(k)  = 1;%logmvnpdf(theta_i(:,k),mu(:,k)  ,Sigma(:,:,k)  );
                            log_p_backward(k) = 1;%logmvnpdf(theta(:,k)  ,mu_i(:,k),Sigma_i(:,:,k));
                            
                            % Acceptance probability
                            pacc(k) =  min(0,logP_i(k)-logP(k) + ...
                                            log_p_backward(k) - log_p_forward(k));
                        else
                            pacc(k) = -inf;
                        end
                        
                        % Accept or reject
                        n_proposed(k) = n_proposed(k) + 1;
                        if log(rand) <= pacc(k)
                            acc(k)       = acc(k) + 1;
                            theta(:,k)   = theta_i(:,k);
                            logP(k)      = logP_i(k);
                            mu(:,k)      = mu_i(:,k);
                            Sigma(:,:,k) = Sigma_i(:,:,k); % only for MALA relevant
                        end
                        
                        
                        
                        
                    end
                    
                    % Loop: Mean, covariance and proposal update
                    for k = 2:L%updateindizes
                        % Updating of mean and covariance
                        [mu_hist(:,k),Sigma_hist(:,:,k)] = updateStatistics(mu_hist(:,k),...
                            Sigma_hist(:,:,k),theta(:,k),max(i,options.SC.AM.init_memory_length),...
                            options.SC.AM.Lacki.alpha_update);
                        
                        % Proposal update
                        if strcmp(options.SC.proposal_scheme,'AM') && (mod(i,options.SC.AM.adaption_interval) == 0)
                            switch options.SC.AM.proposal_scaling_scheme
                                case 'Haario'
                                    if acc(k)/i < options.SC.AM.Haario.min_acc
                                        sigma_scale(k) = sigma_scale(k)*options.SC.AM.Haario.adap_sigma_scale;
                                    elseif acc(k)/i > options.SC.AM.Haario.max_acc
                                        sigma_scale(k) = sigma_scale(k)/options.SC.AM.Haario.adap_sigma_scale;
                                    end
                                    Sigma(:,:,k) = Sigma_hist(:,:,k);
                                case 'Lacki'
                                    sigma_scale(k) = sigma_scale(k)*exp((exp(pacc(k))-0.234)/(n_proposed(k)+1)^options.SC.AM.Lacki.alpha_scale);
                                    Sigma(:,:,k) = sigma_scale(k)*Sigma_hist(:,:,k);
                                case 'Lacki_cumAcc'
                                    sigma_scale(k) = sigma_scale(k)*exp((acc(k)/n_proposed(k)-0.234)/(n_proposed(k)+1)^options.SC.AM.Lacki.alpha_scale);
                                    Sigma(:,:,k) = sigma_scale(k)*Sigma_hist(:,:,k);
                                otherwise
                                    error('You have to specify a proper proposal scaling scheme type!')
                            end
                            Sigma(:,:,k) = sigma_scale(k)*Sigma(:,:,k);
                            
                            % Regularisation
                            [~,p] = cholcov(Sigma(:,:,k),0);
                            if p ~= 0
                                Sigma(:,:,k) = Sigma(:,:,k) + options.SC.AM.min_regularisation*eye(parameters.number);
                                Sigma(:,:,k) = (Sigma(:,:,k)+Sigma(:,:,k)')/2;
                            end
                        end
                        
                    end
                    
                    
                    
                    % Store
                    if (mod(i-options.nsimu_warmup,options.thinning) == 0) && (i > options.nsimu_warmup)
                        j = j + 1;
                        
                        if strcmp(options.mode,'debug')
                          parameters.S.details.par(:,j,:) = theta;
                          parameters.S.details.logPost(j,:) = logP;
                          parameters.S.details.acc(j,:) = 100*acc(:)/i;
                          parameters.S.details.sigma_scale(j,:) = sigma_scale(:);
                          parameters.S.details.Sigma_hist = Sigma_hist(:,:,:);
                        else
                          parameters.S.details.par(:,j,1) = theta(:,1);
                          parameters.S.details.logPost(j,1) = logP(1);
                          parameters.S.details.acc(j,1) = 100*acc(1)/i; % B: not a good idea because main chain does not accept at all...
                          parameters.S.details.sigma_scale(j,1) = sigma_scale(1);
                        end
                    end
                    
                    
                end
                
                % Reduction
                parameters.S.details.par = parameters.S.details.par(:,1:j,:);
                parameters.S.details.logPost = parameters.S.details.logPost(1:j,:);
                parameters.S.par = parameters.S.details.par(:,1:j,1);
                parameters.S.logPost = parameters.S.details.logPost(1:j,1);
                
                % Close waitbar
                if strcmp(options.mode,'visual')
                    close(h)
                end
        end
end

%% Visualization of results
if strcmp(options.mode,'visual')
    % Diagnosis plots
    plotMCMCdiagnosis(parameters,'log-posterior',fh_logPost_trace);
    plotMCMCdiagnosis(parameters,'parameters',fh_par_trace);
    
    % Parameter distribution
    plotParameterSamples(parameters,'1D',fh_par_dis_1D,[],options.plot_options);
    plotParameterSamples(parameters,'2D',fh_par_dis_2D,[],options.plot_options);
end

% Chain statistics
% chainstats(parameters.S.par');


%% Output
switch options.mode
    case {'visual','text'}, disp('-> Sampling FINISHED.');
    case 'silent' % no output
end

end

%% Proposal calculating function
% This function determines the mean and covariance of the MALA proposal and
% regularised / adaptive variants of it.
%   theta ... current parameter vector
%   grad ... gradient of log-posterior
%   H ... hessian or hessian approximation of log-posterior
%   beta ... regularisation parameter
%   w_hist ... weighting of history
%       = 0 ... only MALA
%       = 1 ... only adaptive Metropolis
%   mu_hist ... temporal average of theta
%   Sigma_hist ... temporal covariance of theta
%   lb ... lower bound for theta
%   ub ... upper bound for theta
function [mu,Sigma] = getProposal(theta,grad,H,beta,w_hist,mu_hist,Sigma_hist,lb,ub)

% Planning of MALA step
if w_hist ~= 1
    % Regularisation
    [~,p] = cholcov(-H,0);
    if p ~= 0
        k = 0;
        while p ~= 0
            H_k = H - 10^k*beta*eye(length(theta));
            [~,p] = cholcov(-H_k,0);
            k = k+1;
        end
        H = H_k;
    end
    
    % Newton step
    Sigma_MALA = -inv(H);
    Sigma_MALA = 0.5*(Sigma_MALA+Sigma_MALA');
    mu_MALA = theta - H\grad;
end

% Interpolation between
% a)  MALA (w_hist = 0) and
% b)  adaptive Metropolis with stabilized mean (w_hist = 1)
if w_hist == 0
    % a) MALA
    Sigma = Sigma_MALA;
    mu = mu_MALA;
elseif w_hist == 1
    % b) AM
    Sigma = Sigma_hist;
    mu = mu_hist;
else
    % c) Hybrid of MALA and AM
    Sigma = inv((1-w_hist)*inv(Sigma_MALA) + w_hist*inv(Sigma_hist));
    Sigma = 0.5*(Sigma+Sigma');
    mu = Sigma*((1-w_hist)*inv(Sigma_MALA)*mu_MALA + w_hist*inv(Sigma_hist)*mu_hist);
end

end

%% PTEE swap probability
function p = PTEE_swap_probability(logP)

p = zeros(length(logP));
for k1 = 1:length(logP)
    for k2 = 1:k1-1
        p(k1,k2) = exp(-abs(logP(k1)-logP(k2)));
    end
end
p = p/sum(p(:));

end

%% Objetive function interface
% This function is used as interface to the user-provided objective
% function. It adapts the sign and supplies the correct number of outputs.
% Furthermore, it catches errors in the user-supplied objective function.
%   theta ... parameter vector
%   fun ... user-supplied objective function
%   type ... type of user-supplied objective function
function varargout = logPost(theta,fun,type,sign,flag_warning)

switch sign
    case 'negative'
        s = -1;
    case 'positive'
        s = +1;
end

try
    switch nargout
        case 1
            J = fun(theta);
            if isnan(J)
                error('J is NaN.');
            end
            switch type
                case 'log-posterior'          , varargout = {s* J};
                case 'negative log-posterior' , varargout = {s*-J};
            end
        case 2
            [J,G] = fun(theta);
            if max(isnan([J;G(:)]))
                error('J and/or G contain a NaN.');
            end
            switch type
                case 'log-posterior'          , varargout = {s* J,s* G(:)};
                case 'negative log-posterior' , varargout = {s*-J,s*-G(:)};
            end
        case 3
            [J,G,H] = fun(theta);
            if max(isnan([J;G(:);H(:)]))
                error('J, G and/or H contain a NaN.');
            end
            switch type
                case 'log-posterior'          , varargout = {s* J,s* G(:),s* H};
                case 'negative log-posterior' , varargout = {s*-J,s*-G(:),s*-H};
            end
    end
catch error_msg
    if flag_warning
        disp(['Objective function evaluation failed because: ' error_msg.message]);
    end
    switch nargout
        case 1
            varargout = {-s*inf};
        case 2
            varargout = {-s*inf,zeros(length(theta),1)};
        case 3
            varargout = {-s*inf,zeros(length(theta),1),zeros(length(theta))};
    end
end

end
