# Supplementary material for: Comprehensive benchmarking of Markov chain Monte Carlo methods for dynamical systems
Source: BMC Syst Biol. 2017 Jun 24;11:63. doi: 10.1186/s12918-017-0433-1 (PMC5482939; doi:10.1186/s12918-017-0433-1)
Supplement: Supplementary file 2 — Supplementary Code. Containing a standalone implementation of methods, benchmark problems, data sets and analysis tools used in this study. (ZIP 6953 kb) [file 12918_2017_433_MOESM2_ESM.zip › PESTOToolbox/plotMCMCdiagnosis.m]

% plotMCMCdiagnosis.m visualizes the Markov chains generated by getSamples.m.
%
% USAGE:
% ======
% fh = plotMCMCdiagnosis(parameters,type)
% fh = plotMCMCdiagnosis(parameters,type,fh)
% fh = plotMCMCdiagnosis(parameters,type,fh,I)
% fh = plotMCMCdiagnosis(parameters,type,fh,I,options)
%
% INPUTS:
% =======
% parameters ... parameter struct containing information about parameters
%       and results of optimization (.MS) and uncertainty analysis
%       (.S). This structures is the output of plotMultiStarts.m,
%       getProfiles.m or plotSamples.m.
% type ... string indicating the type of visualization:
%       'parameters' (default) and 'log-posterior'
% fh ... handle of figure. If no figure handle is provided, a new figure
%       is opened.
% I ... index of parameters which are updated. If no index is provided
%       all parameters are updated.
% options ... options of plotting
%   .plot_type ... type of plot:
%       = 'parameter' ... parameter values along Markov chain
%       = 'posterior' ... log-posterior values along Markov chain
%   .hold_on ... indicates whether plots are redrawn or whether something
%       is added to the plot
%       = 'false' (default) ... new plot
%       = 'true' ... extension of plot
%   .interval ... selection mechanism for x limits
%       = 'dynamic' (default) ... x limits depending on analysis results
%       = 'static' ... x limits depending on parameters.min and .max
%   .n_max ... maximal number of plotted chain elements (default = 1e4)
%   .S ... options for sample plots
%       .plot_type ... plot type
%           = 0 ... no plot of mean
%           = 1 ... plot of mean
%       .col ... color for MCMC sample (default: [0,0,1])
%       .ls ... line style for MCMC sample (default: '')
%       .lw ... line width for MCMC sample (default: 1)
%       .ms ... marker style for MCMC sample (default: '.')
%       .m ... marker size for MCMC sample (default: 5)
%       .mean_col ... color for MCMC sample mean (default: [0.5,0,1])
%       .mean_lw ... line width for MCMC sample mean (default: 1.5)
%   .MS ... options for multi-start optimization plots
%       .plot_type ... plot type
%           = 0 ... no plot
%           = 1 ... plot
%       .col ... color of local optima (default: [1,0,0])
%       .lw ... line width of local optima (default: 1.5)
%   .CL ... options for confidence level plots
%       .plot_type ... plot type
%           = 0 ... no plot
%           = 1 ... plot
%       .alpha ... visualized confidence level (default = 0.95)
%       .type ... type of confidence interval
%           = 'point-wise' (default) ... point-wise confidence interval
%           = 'simultanous' ... point-wise confidence interval
%           = {'point-wise','simultanous'} ... both
%       .col ... color of profile lines (default: [1,0,0])
%       .lw ... line width of profile lines (default: 1.5)
%
% Outputs:
% ========
% fh .. figure handle
%
% 2014/06/20 Jan Hasenauer

% function [fh] = plotMCMCdiagnosis(parameters,type,fh,I,options)
function [fh] = plotMCMCdiagnosis(varargin)

%% Check and assign inputs
% Assign parameters
if nargin >= 1
    parameters = varargin{1};
else
    error('plotMCMC requires a parameter object as input.');
end

% Plot type
type = 'parameters';
if nargin >= 2
    if ~isempty(varargin{2})
        type = varargin{2};
    end
end
if ~max(strcmp({'parameters','log-posterior'},type))
    error('The ''type'' of plot is unknown.')
end


type = varargin{2};
    if ~max(strcmp({'parameters','log-posterior'},type))
       error('''type'' can only be ''parameter'' or ''log-posterior''.');
    end

% Figure handle
if nargin >= 3
    if ~isempty(varargin{3})
        fh = figure(varargin{3});
    else
        fh = figure;
    end
else
    fh = figure;
end

% Index of subplot which is updated
I = 1:parameters.number;
if nargin >= 4
    if ~isempty(varargin{4})
        I = varargin{4};
    end
end

% Options
% General plot options
options.plot_type = {'parameter','posterior'};
options.hold_on = 'false';
options.interval = 'dynamic'; %'static';
options.n_max = 1e4;

% Default sample plotting options
%   0 => no plot of mean
%   1 => plot of mean
options.S.plot_type = 1; 
options.S.col = [1,0,0];
options.S.ls = '';
options.S.lw = 1;
options.S.m = '.';
options.S.ms = 5;
options.S.mean_col = [0.5,0,0];
options.S.mean_lw = 1.5;
options.S.col = [0,0,1];

% Local optima
%   0 => no plot
%   1 => plot
if isfield(parameters,'MS')
    options.MS.plot_type = 1;
else
    options.MS.plot_type = 0; 
end
options.MS.col = [1,0,0];
options.MS.lw = 1.5;

% Confidence level
options.CL.plot_type = options.MS.plot_type;
options.CL.alpha = 0.95;
options.CL.type = 'point-wise'; % 'simultanous', {'point-wise','simultanous'}
options.CL.col = [1,0,0];
options.CL.lw = 1.5;

% Assignment of user-provided options
if nargin == 5
    options = setdefault(varargin{5},options);
end


%% Initialization
% Number of MCMC samples
j_max = length(parameters.S.logPost);

% Thinning factot
th = ceil(j_max/options.n_max);


%% Plot: Parameter chains
if strcmp(type,'parameters')
    
% Compute number of subfigure
s = round(sqrt(length(I))*[1,1]);
if prod(s) < length(I)
    s(2) = s(2) + 1;
end

% Loop: Parameter
for l = 1:length(I)
    legstr = {};
    
    % Assign parameter index
    i = I(l);
    
    % Open subplot
    subplot(s(1),s(2),l);
    
    % Hold on/off
    if strcmp(options.hold_on,'true')
        hold on;
    else
        hold off;
    end

    % Plot: MCMC sample
    J = 1:th:j_max;
    plot(J,parameters.S.par(i,J),[options.S.ls options.S.m],...
        'linewidth',options.S.lw,'markersize',options.S.ms,'color',options.S.col);
    hold on;
    legstr{1} = 'MCMC sample';
    
    % Plot: MCMC sample mean
    if options.S.plot_type
        plot([0,j_max],mean(parameters.S.par(i,:))*[1,1],...
            'linewidth',options.S.mean_lw,'color',options.S.mean_col);
        legstr{end+1} = 'MCMC sample mean';
    end

    % Plot: MAP estimate
    if options.MS.plot_type
        plot([0,j_max],parameters.MS.par(i,1)*[1,1],'-',...
            'linewidth',options.MS.lw,'color',options.MS.col);
        legstr{end+1} = 'MAP';
    end
    
    % Limits
    xlim([0,j_max]);
    switch options.interval
        case 'static'
            yl = [parameters.min(i),parameters.max(i)];
        case 'dynamic'
            yl = [min(parameters.S.par(i,:)),max(parameters.S.par(i,:))];
    end
    ylim(yl);
    
    % Legend
    if l == 1
        legend(legstr,'location','SouthEast');
    end
    
    % Labels
    xlabel('sample path');
    ylabel(parameters.name(i));

end

end

%% Plot: log-Posterior chain
if strcmp(type,'log-posterior')

    % Hold on/off
    if strcmp(options.hold_on,'true')
        hold on;
    else
        hold off;
    end
    
    % Plot: MCMC posterior
    J = 1:th:j_max;
    plot(J,parameters.S.logPost(J),[options.S.ls options.S.m],...
        'linewidth',options.S.lw,'markersize',options.S.ms,'color',options.S.col);
    hold on;
    legstr{1} = 'MCMC sample';
    
    % Plot: MAP estimate
    if options.MS.plot_type
        plot([0,j_max],parameters.MS.logPost(1)*[1,1],'-',...
            'linewidth',options.MS.lw,'color',options.MS.col);
        legstr{end+1} = 'MAP';
    end
    
    % Plot: Confidence level
    if options.CL.plot_type
        if max(strcmp(options.CL.type,'point-wise'))
            plot([0,j_max],[1,1]*(parameters.MS.logPost(1)-chi2inv(options.CL.alpha,1)/2),'--','linewidth',options.CL.lw,'color',options.CL.col);
            legstr{end+1} = ['point-wise ' num2str(100*options.CL.alpha) '% conf. interval'];
        end
        if max(strcmp(options.CL.type,'simultanous'))
            plot([0,j_max],[1,1]*(parameters.MS.logPost(1)-chi2inv(options.CL.alpha,parameters.number)/2),':','linewidth',options.CL.lw,'color',options.CL.col);
            legstr{end+1} = ['simultanous ' num2str(100*options.CL.alpha) '% conf. interval'];
        end
    end
    
    % Limits
    xlim([0,j_max]);
    
    % Legend
    legend(legstr,'location','SouthEast');
    
    % Labels
    xlabel('sample path');
    ylabel('log-posterior');

end
