# Supplementary material for: Comprehensive benchmarking of Markov chain Monte Carlo methods for dynamical systems
Source: BMC Syst Biol. 2017 Jun 24;11:63. doi: 10.1186/s12918-017-0433-1 (PMC5482939; doi:10.1186/s12918-017-0433-1)
Supplement: Supplementary file 2 — Supplementary Code. Containing a standalone implementation of methods, benchmark problems, data sets and analysis tools used in this study. (ZIP 6953 kb) [file 12918_2017_433_MOESM2_ESM.zip › PESTOToolbox/plotPropertyMultiStarts.m]

% plotPropertyMultiStarts plots the result of the multi-start optimization stored in properties.
%
% USAGE:
% ======
% fh = plotPropertyMultiStarts(properties)
% fh = plotPropertyMultiStarts(properties,fh)
% fh = plotPropertyMultiStarts(properties,fh,options)
%
% INPUTS:
% =======
% properties ... property struct containing information about properties
%   and log-posterior.
% fh ... handle of figure in which profile likelihood is plotted. If no
%   figure handle is provided, a new figure is opened.
% options ... options of plotting
%   .title ... switches plot title of (default = 'off').
%
% Outputs:
% ========
% fh .. figure handle
%
% 2015/03/03 Jan Hasenauer

% function fh = plotPropertyMultiStarts(parameters,fh,options)
function fh = plotPropertyMultiStarts(varargin)

%% CHECK AND ASSIGN INPUTS
% Assign parameters
if nargin >= 1
    properties = varargin{1};
else
    error('plotPropertyMultiStarts requires a property object as input.');
end

% Open figure
if nargin >= 2
    if ~isempty(varargin{2})
        fh = figure(varargin{2});
    else
        fh = figure;
    end
else
    fh = figure;
end

% Options
options.title = 'off';
options.bounds = 'on';
if nargin == 3
    options = setdefault(varargin{3},options);
end

%% ASSIGN COLORS
i = length(properties.MS.logPost);
Col = colormap(gray(i+ceil(i/3)));
Col = Col.^(1/3);
Col(1,:) = [1,0,0];

%% PLOT OBJECTIVES
subplot(2,2,1);
plot(1:i,properties.MS.logPost,'-','color',0.9*[1,1,1],'linewidth',2); hold on;
for j = i:-1:1
    plot(j,properties.MS.logPost(j),'o','color',Col(j,:),'linewidth',2); hold on;
end
hold off;
xlim([1-0.2,i+0.2]);
xlabel('start');
ylabel('log-likelihood');
if strcmp(options.title,'on')
    title('all estimates');
end

%% PLOT TOP TEN OBJECTIVES
subplot(2,2,3);
plot(1:min(i,10),properties.MS.logPost(1:min(i,10)),'-','color',0.9*[1,1,1],'linewidth',2); hold on;
for j = min(i,10):-1:1
    plot(j,properties.MS.logPost(j),'o','color',Col(j,:),'linewidth',2); hold on;
end
hold off;
xlim([1-0.2,min(i,10)+0.2]);

ylim([min(properties.MS.logPost(1),min(properties.MS.logPost(1:min(i,10)))-1),properties.MS.logPost(1)+1]);
xlabel('start');
ylabel('log-likelihood');
if strcmp(options.title,'on')
    title('top 10 estimates');
end

%% PLOT PROPERTIES
subplot(2,2,[2,4]);
for j = i:-1:1
    plot(properties.MS.prop(:,j)',1:properties.number,'-o','color',Col(j,:),'linewidth',2); hold on;
end
plot(properties.MS.prop(:,1)',1:properties.number,'r-o','linewidth',2); hold on;
if strcmp(options.bounds,'on')
    plot(properties.min([1,1:properties.number,properties.number])',[0.99,1:properties.number,properties.number+0.01],'b--','linewidth',2); hold on;
    plot(properties.max([1,1:properties.number,properties.number])',[0.99,1:properties.number,properties.number+0.01],'b--','linewidth',2); hold on;
end
hold off;
ylim([1-0.01,properties.number+0.01]);
ylabel(' ');
xlabel('parameters values');
set(gca,'ytick',1:properties.number,'yticklabel',properties.name)

if strcmp(options.title,'on')
    title('estimated parameters');
end
drawnow;
