# Supplementary material for: Comprehensive benchmarking of Markov chain Monte Carlo methods for dynamical systems
Source: BMC Syst Biol. 2017 Jun 24;11:63. doi: 10.1186/s12918-017-0433-1 (PMC5482939; doi:10.1186/s12918-017-0433-1)
Supplement: Supplementary file 2 — Supplementary Code. Containing a standalone implementation of methods, benchmark problems, data sets and analysis tools used in this study. (ZIP 6953 kb) [file 12918_2017_433_MOESM2_ESM.zip › PESTOToolbox/testGradient.m]

% testGradient.m calculates finite difference approximations to the
%   gradient to check an analytical version.
%
%   backward differences: g_fd_f = (f(theta+eps*e_i) - f(theta))/eps
%   forward differences:  g_fd_b = (f(theta) - f(theta-eps*e_i))/eps
%   central differences:  g_fd_c = (f(theta+eps*e_i) - f(theta-eps*e_i))/(2*eps)
%
%   in order to work with tensors of order n the gradient must be returned as tensor of
%   order n+1 where the n+1th tensor dimension indexes the parameters with respect to which
%   the differentiation was carried out
%
% USAGE:
% ======
% [...] = testGradient(theta,fun,eps,il,ig)
% [g,g_fd_f,g_fd_b,g_fd_c] = testGradient(...)
%
% INPUTS:
% =======
% theta ... parameter vector at which gradient is evaluated.
% fun ... function of theta for which gradients are checked.
% eps ... epsilon used for finite difference approximation of gradient (eps = 1e-4).
% il ... argout index/fieldname at which function values are returned (default = 1).
% ig ... argout index/fieldname at which gradient values are returned (default = 2).
%
% OUTPUTS:
% ========
% g ... gradient computed by f
% g_fd_f ... backward differences
% g_fd_b ... forward differences
% g_fd_c ... central differences
%
% 2014/06/11 Jan Hasenauer
% 2015/01/16 Fabian Froehlich
% 2015/04/03 Jan Hasenauer
% 2015/07/28 Fabian Froehlich

%function [g,g_fd_f,g_fd_b,g_fd_c] = testGradient(theta,fun,eps,il,ig)
function [g,g_fd_f,g_fd_b,g_fd_c] = testGradient(varargin)

theta = varargin{1};
fun = varargin{2};
if nargin >= 4
    eps = varargin{3};
else
    eps = 1e-4;
end

if nargin >= 4
    il = varargin{4};
else
    il = 1;
end

if nargin >= 5
    ig = varargin{5};
else
    ig = 2;
end
theta = theta(:);


if(~ischar(ig))
    % Evaluation of function and gradient
    str_1 = '[';
    i = 1;
    while true
        if(~ischar(il))
            if(i==ig)
                str_1 = [str_1 'g'];
            elseif(i==il)
                str_1 = [str_1 'l'];
            else
                str_1 = [str_1 '~'];
            end
            if i == max(ig,il);
                eval([str_1 '] = fun(theta);']);
                break;
            else
                str_1 = [str_1 ','];
            end
            i=i+1;
        else
            if(i==ig)
                str_1 = [str_1 'g'];
            else
                str_1 = [str_1 '~'];
            end
            if i == max(ig);
                eval([str_1 '] = fun(theta);']);
                break;
            else
                str_1 = [str_1 ','];
            end
            i=i+1;
        end
    end
else
    struct = fun(theta);
    eval(['g = struct.' ig ';']);
end

% Computation of finite difference gradient
g_fd_f = nan(size(g));
g_fd_b = nan(size(g));
g_fd_c = nan(size(g));

if(~ischar(il))
    str_2 = '[';
    % Evaluation of function and gradient
    i = 1;
    while true
        if(i==il)
            str_2 = [str_2 'l'];
        else
            str_2 = [str_2 '~'];
        end
        if i == max(il);
            break;
        else
            str_2 = [str_2 ','];
        end
        i=i+1;
    end
else
    struct = fun(theta);
    eval(['l = struct.' il ';']);
end

for i = 1:length(theta)
    i
    % function evaluation
    eval([str_2 '_i_f] = fun(theta+[zeros(i-1,1);eps;zeros(length(theta)-i,1)]);']);
    eval([str_2 '_i_b] = fun(theta-[zeros(i-1,1);eps;zeros(length(theta)-i,1)]);']);
    
    sg = size(g);
    if(length(theta)==1)
        % forward differences
        eval(['g_fd_f(' repmat(':,',1,numel(size(g))) 'i) = (l_i_f-l)/eps;'])
        
        % backward differences
        eval(['g_fd_b(' repmat(':,',1,numel(size(g))) 'i) = -(l_i_b-l)/eps;'])
        
        % central differences
        eval(['g_fd_c(' repmat(':,',1,numel(size(g))) 'i) = (l_i_f-l_i_b)/(2*eps);'])
    elseif(sg(end)==1)
        eval(['g_fd_f(' repmat(':,',1,numel(size(g))-2) 'i) = (l_i_f-l)/eps;'])
        
        % backward differences
        eval(['g_fd_b(' repmat(':,',1,numel(size(g))-2) 'i) = -(l_i_b-l)/eps;'])
        
        % central differences
        eval(['g_fd_c(' repmat(':,',1,numel(size(g))-2) 'i) = (l_i_f-l_i_b)/(2*eps);'])
    else
        % forward differences
        eval(['g_fd_f(' repmat(':,',1,numel(size(g))-1) 'i) = (l_i_f-l)/eps;'])
        
        % backward differences
        eval(['g_fd_b(' repmat(':,',1,numel(size(g))-1) 'i) = -(l_i_b-l)/eps;'])
        
        % central differences
        eval(['g_fd_c(' repmat(':,',1,numel(size(g))-1) 'i) = (l_i_f-l_i_b)/(2*eps);'])
    end
end
