# Supplementary material for: Comprehensive benchmarking of Markov chain Monte Carlo methods for dynamical systems
Source: BMC Syst Biol. 2017 Jun 24;11:63. doi: 10.1186/s12918-017-0433-1 (PMC5482939; doi:10.1186/s12918-017-0433-1)
Supplement: Supplementary file 2 — Supplementary Code. Containing a standalone implementation of methods, benchmark problems, data sets and analysis tools used in this study. (ZIP 6953 kb) [file 12918_2017_433_MOESM2_ESM.zip › PESTOToolbox/updateCovariance.m]

function [Sigma] = updateCovariance(Sigma,dtheta,i,d,r)

% Updating of Sigma
Sigma = i/(i+1+d*i)*Sigma + (1+d*i)/(i+1+d*i)*dtheta*dtheta';
%Sigma = i/(i+1+d*i)*(Sigma + dtheta*dtheta' * (1+d*i)/(i+1+d*i));

% Regularisation
[~,p] = cholcov(Sigma,0);
if p ~= 0
    Sigma = Sigma + r*eye(size(dtheta,1));
end

end
